# Supplementary material for: Crystal structure of 4-(4-meth­oxy­phen­yl)-7,7-dimethyl-2-methyl­amino-3-nitro-7,8-di­hydro-4H-chromen-5(6H)-one
Source: Acta Crystallogr Sect E Struct Rep Online. 2014 Aug 1;70(Pt 9):o901–2. doi: 10.1107/S160053681401589X (PMC4186140; doi:10.1107/S160053681401589X)
Supplement: Supplementary file 1 [file e-70-0o901-sup1.cif]

##############################################################################
#                                                                            #
# This CIF contains the data in a paper accepted for publication in          #
# Acta Crystallographica Section E. It conforms to the requirements of       #
# Notes for Authors for Acta Crystallographica Section E, and has been       #
# peer reviewed under the auspices of the IUCr Commission on Journals.       #
#                                                                            #
# Full details of the Crystallographic Information File format               #
# are given in the paper "The Crystallographic Information File (CIF):       #
# a New Standard Archive File for Crystallography" by S. R. Hall, F. H.      #
# Allen and I. D. Brown [Acta Cryst. (1991), A47, 655-685].                  #
#                                                                            #
# The current version of the core CIF dictionary is obtainable from          #
# ftp://ftp.iucr.org/pub/cif_core.dic.                                       #
#                                                                            #
# Software is freely available for graphical display of the structure(s)     #
# in this CIF. For information consult the CIF software page                 #
# http://www.iucr.org/resources/cif/software.                                #
#                                                                            #
# This file may be used for bona fide research purposes within the           #
# scientific community so long as proper attribution is given to the journal # 
# article from which it was obtained.                                        #
#                                                                            #
##############################################################################
data_global
_audit_creation_method     SHELXL-97
_journal_date_recd_electronic     2014-07-04
_journal_date_accepted     2014-07-08
_journal_name_full     'Acta Crystallographica, Section E'
_journal_year     2014
_journal_volume     70
_journal_issue      9
_journal_page_first     o901
_journal_page_last     o902
_journal_paper_category     HO
_journal_paper_doi     10.1107/S160053681401589X
_journal_coeditor_code     SU2750
_publ_contact_author_name     'K. Sethusankar'
_publ_contact_author_address
;
   Department of Physics
   RKM Vivekananda College (Autonomous)
   Chennai 600 004
   India
;
_publ_contact_author_email     'ksethusankar@yahoo.co.in'
_publ_contact_author_fax     '044 091 2499 3057'
_publ_contact_author_phone     '044 091 24484170'
_publ_section_title
;\
Crystal structure of
4-(4-methoxyphenyl)-7,7-dimethyl-2-methylamino-3-nitro-7,8-dihydro-4<i>H</i>-\
chromen-5(6<i>H</i>)-one
;
loop_
    _publ_author_name
    _publ_author_address
    'S. Antony Inglebert'
;
Sri Ram Engineering College
Chennai 602 024
India
;
    'Jayabal Kamalraja'
;
Organic Chemistry Division
CSIR--Central Leather Research Institute
Chennai 600 020
India
;
    'K. Sethusankar'
;
Department of Physics
RKM Vivekananda College (Autonomous)
Chennai 600 004
India
;
    'Paramasivam T. Perumal'
;
Organic Chemistry Division
CSIR--Central Leather Research Institute
Chennai 600 020
India
;
data_I
_audit_creation_method     SHELXL-97
_database_code_depnum_ccdc_archive     'CCDC 1012691'
_chemical_name_systematic
;\
4-(4-Methoxyphenyl)-7,7-dimethyl-2-methylamino-3-nitro-\
7,8-dihydro-4<i>H</i>-chromen-5(6<i>H</i>)-one
;
_chemical_name_common     ?
_chemical_formula_moiety     'C19 H22 N2 O5'
_chemical_formula_sum     'C19 H22 N2 O5'
_chemical_formula_iupac     'C19 H22 N2 O5'
_chemical_formula_weight     358.39
_chemical_melting_point     ?
_symmetry_cell_setting     monoclinic
_symmetry_space_group_name_H-M     'P 21/c'
_symmetry_space_group_name_Hall     '-p 2ybc'
loop_
    _symmetry_equiv_pos_as_xyz
    'x, y, z'
    '-x, y+1/2, -z+1/2'
    '-x, -y, -z'
    'x, -y-1/2, z-1/2'
_cell_length_a     9.6793(7)
_cell_length_b     16.3059(12)
_cell_length_c     11.9205(8)
_cell_angle_alpha     90.00
_cell_angle_beta     106.128(2)
_cell_angle_gamma     90.00
_cell_volume     1807.4(2)
_cell_formula_units_Z     4
_cell_measurement_reflns_used     3429
_cell_measurement_theta_min     2.17
_cell_measurement_theta_max     25.71
_cell_measurement_temperature     293(2)
_exptl_crystal_description     block
_exptl_crystal_colour     colourless
_exptl_crystal_size_max     0.30
_exptl_crystal_size_mid     0.25
_exptl_crystal_size_min     0.20
_exptl_crystal_density_diffrn     1.317
_exptl_crystal_density_meas     ?
_exptl_crystal_density_method     'not measured'
_exptl_crystal_F_000     760
_exptl_absorpt_coefficient_mu     0.096
_exptl_absorpt_correction_type     multi-scan
_exptl_absorpt_process_details     '(SADABS; Bruker, 2008)'
_exptl_absorpt_correction_T_min     0.972
_exptl_absorpt_correction_T_max     0.981
_exptl_special_details     ?
_diffrn_ambient_temperature     293(2)
_diffrn_radiation_type     MoK\a
_diffrn_radiation_wavelength     0.71073
_diffrn_radiation_source     'fine-focus sealed tube'
_diffrn_radiation_monochromator     graphite
_diffrn_measurement_device_type     'Bruker Kappa APEXII CCD'
_diffrn_measurement_method     '\w and \f scan'
_diffrn_detector_area_resol_mean     ?
_diffrn_reflns_number     25137
_diffrn_reflns_av_R_equivalents     0.0384
_diffrn_reflns_av_sigmaI/netI     0.0262
_diffrn_reflns_theta_min     2.17
_diffrn_reflns_theta_max     25.71
_diffrn_reflns_theta_full     25.71
_diffrn_measured_fraction_theta_max     0.997
_diffrn_measured_fraction_theta_full     0.997
_diffrn_reflns_limit_h_min     -11
_diffrn_reflns_limit_h_max     11
_diffrn_reflns_limit_k_min     -19
_diffrn_reflns_limit_k_max     19
_diffrn_reflns_limit_l_min     -14
_diffrn_reflns_limit_l_max     14
_diffrn_standards_number     ?
_diffrn_standards_interval_count     ?
_diffrn_standards_interval_time     ?
_diffrn_standards_decay_%     0
_refine_special_details
;
Refinement of <i>F</i>^2^ against ALL reflections. The weighted <i>R</i>-factor
<i>wR</i> and goodness of fit <i>S</i> are based on <i>F</i>^2^, conventional
<i>R</i>-factors <i>R</i> are based on <i>F</i>, with <i>F</i> set to zero for
negative <i>F</i>^2^. The threshold expression of <i>F</i>^2^ >
\s(<i>F</i>^2^) is used only for calculating <i>R</i>-factors(gt) <i>etc</i>.
and is not relevant to the choice of reflections for refinement.
<i>R</i>-factors based on <i>F</i>^2^ are statistically about twice as large
as those based on <i>F</i>, and <i>R</i>- factors based on ALL data will be
even larger.
;
_reflns_number_total     3429
_reflns_number_gt     2369
_reflns_threshold_expression     I>2sigma(I)
_refine_ls_structure_factor_coef     Fsqd
_refine_ls_matrix_type     full
_refine_ls_R_factor_all     0.0732
_refine_ls_R_factor_gt     0.0426
_refine_ls_wR_factor_gt     0.1128
_refine_ls_wR_factor_ref     0.1400
_refine_ls_goodness_of_fit_ref     1.041
_refine_ls_restrained_S_all     1.041
_refine_ls_number_reflns     3429
_refine_ls_number_parameters     239
_refine_ls_number_restraints     0
_refine_ls_hydrogen_treatment     constr
_refine_ls_weighting_scheme     calc
_refine_ls_weighting_details
         'calc w=1/[\s^2^(Fo^2^)+(0.0743P)^2^+0.4450P] where P=(Fo^2^+2Fc^2^)/3'
_atom_sites_solution_hydrogens     geom
_atom_sites_solution_primary     direct
_atom_sites_solution_secondary     difmap
_refine_ls_shift/su_max     0.000
_refine_ls_shift/su_mean     0.000
_refine_diff_density_max     0.304
_refine_diff_density_min     -0.227
_refine_ls_extinction_method     none
_refine_ls_extinction_coef     ?
loop_
    _atom_type_symbol
    _atom_type_description
    _atom_type_scat_dispersion_real
    _atom_type_scat_dispersion_imag
    _atom_type_scat_source
    'C' 'C' 0.0033 0.0016
                         'International Tables Vol C Tables 4.2.6.8 and 6.1.1.4'
    'H' 'H' 0.0000 0.0000
                         'International Tables Vol C Tables 4.2.6.8 and 6.1.1.4'
    'N' 'N' 0.0061 0.0033
                         'International Tables Vol C Tables 4.2.6.8 and 6.1.1.4'
    'O' 'O' 0.0106 0.0060
                         'International Tables Vol C Tables 4.2.6.8 and 6.1.1.4'
_computing_data_collection     'APEX2 (Bruker, 2008)'
_computing_cell_refinement     'SAINT (Bruker, 2008)'
_computing_data_reduction     'SAINT (Bruker, 2008)'
_computing_structure_solution     'SHELXS97 (Sheldrick, 2008)'
_computing_structure_refinement     'SHELXL97 (Sheldrick, 2008)'
_computing_molecular_graphics     'ORTEP-3 for Windows (Farrugia, 2012)'
_computing_publication_material
                            'SHELXL97 (Sheldrick, 2008) and PLATON (Spek, 2009)'
loop_
    _atom_site_type_symbol
    _atom_site_label
    _atom_site_fract_x
    _atom_site_fract_y
    _atom_site_fract_z
    _atom_site_U_iso_or_equiv
    _atom_site_adp_type
    _atom_site_calc_flag
    _atom_site_refinement_flags
    _atom_site_occupancy
    _atom_site_symmetry_multiplicity
    _atom_site_disorder_assembly
    _atom_site_disorder_group
    C C1 0.3188(2) 0.60966(13) 0.57925(17) 0.0418(5) Uani d . 1 1 . .
    C C2 0.3527(2) 0.64520(13) 0.68892(17) 0.0438(5) Uani d . 1 1 . .
    H H2 0.4155 0.6895 0.7066 0.053 Uiso calc R 1 1 . .
    C C3 0.2913(2) 0.61357(12) 0.77209(16) 0.0404(5) Uani d . 1 1 . .
    H H3 0.3137 0.6376 0.8457 0.049 Uiso calc R 1 1 . .
    C C4 0.19830(18) 0.54764(11) 0.74909(15) 0.0338(4) Uani d . 1 1 . .
    C C5 0.1649(2) 0.51385(12) 0.63813(16) 0.0397(5) Uani d . 1 1 . .
    H H5 0.1009 0.4701 0.6200 0.048 Uiso calc R 1 1 . .
    C C6 0.2248(2) 0.54378(13) 0.55413(17) 0.0450(5) Uani d . 1 1 . .
    H H6 0.2020 0.5198 0.4805 0.054 Uiso calc R 1 1 . .
    C C7 0.1347(2) 0.51384(11) 0.84356(15) 0.0364(4) Uani d . 1 1 . .
    H H7 0.0713 0.4678 0.8108 0.044 Uiso calc R 1 1 . .
    C C8 0.24959(19) 0.48391(11) 0.94849(16) 0.0351(4) Uani d . 1 1 . .
    C C9 0.29187(19) 0.52757(11) 1.05297(16) 0.0370(4) Uani d . 1 1 . .
    C C10 0.09369(19) 0.61784(12) 0.98350(15) 0.0369(4) Uani d . 1 1 . .
    C C11 0.0227(2) 0.68872(12) 1.02260(17) 0.0437(5) Uani d . 1 1 . .
    H H11A 0.0955 0.7254 1.0686 0.052 Uiso calc R 1 1 . .
    H H11B -0.0348 0.6692 1.0721 0.052 Uiso calc R 1 1 . .
    C C12 -0.0740(2) 0.73612(12) 0.91906(17) 0.0420(5) Uani d . 1 1 . .
    C C13 -0.1698(2) 0.67469(13) 0.83584(18) 0.0454(5) Uani d . 1 1 . .
    H H13A -0.2407 0.6538 0.8723 0.054 Uiso calc R 1 1 . .
    H H13B -0.2212 0.7035 0.7654 0.054 Uiso calc R 1 1 . .
    C C14 -0.0921(2) 0.60304(12) 0.80176(17) 0.0408(5) Uani d . 1 1 . .
    C C15 0.04735(19) 0.57886(11) 0.88193(15) 0.0349(4) Uani d . 1 1 . .
    C C16 0.4646(3) 0.7040(2) 0.5103(3) 0.0911(10) Uani d . 1 1 . .
    H H16A 0.4193 0.7489 0.5382 0.137 Uiso calc R 1 1 . .
    H H16B 0.4845 0.7193 0.4386 0.137 Uiso calc R 1 1 . .
    H H16C 0.5529 0.6903 0.5675 0.137 Uiso calc R 1 1 . .
    C C17 0.4303(3) 0.55740(15) 1.25477(19) 0.0601(6) Uani d . 1 1 . .
    H H17A 0.4608 0.6116 1.2410 0.090 Uiso calc R 1 1 . .
    H H17B 0.5060 0.5305 1.3124 0.090 Uiso calc R 1 1 . .
    H H17C 0.3463 0.5610 1.2824 0.090 Uiso calc R 1 1 . .
    C C18 -0.1656(3) 0.79636(15) 0.9648(2) 0.0601(6) Uani d . 1 1 . .
    H H18A -0.2291 0.8249 0.9004 0.090 Uiso calc R 1 1 . .
    H H18B -0.1043 0.8352 1.0158 0.090 Uiso calc R 1 1 . .
    H H18C -0.2211 0.7670 1.0071 0.090 Uiso calc R 1 1 . .
    C C19 0.0178(2) 0.78296(13) 0.85468(19) 0.0513(5) Uani d . 1 1 . .
    H H19A -0.0437 0.8135 0.7914 0.077 Uiso calc R 1 1 . .
    H H19B 0.0739 0.7448 0.8244 0.077 Uiso calc R 1 1 . .
    H H19C 0.0807 0.8199 0.9078 0.077 Uiso calc R 1 1 . .
    N N1 0.39661(17) 0.51069(10) 1.14645(13) 0.0440(4) Uani d . 1 1 . .
    H H1 0.4495 0.4688 1.1436 0.053 Uiso calc R 1 1 . .
    N N2 0.32201(17) 0.41331(10) 0.93523(14) 0.0408(4) Uani d . 1 1 . .
    O O1 0.21955(14) 0.59653(8) 1.06663(11) 0.0443(4) Uani d . 1 1 . .
    O O2 0.28171(16) 0.37471(9) 0.84138(13) 0.0546(4) Uani d . 1 1 . .
    O O3 0.42684(15) 0.38750(9) 1.01655(13) 0.0517(4) Uani d . 1 1 . .
    O O4 -0.14344(16) 0.56445(10) 0.71241(13) 0.0605(4) Uani d . 1 1 . .
    O O5 0.37227(17) 0.63553(10) 0.49054(13) 0.0606(5) Uani d . 1 1 . .
loop_
    _atom_site_aniso_label
    _atom_site_aniso_U_11
    _atom_site_aniso_U_22
    _atom_site_aniso_U_33
    _atom_site_aniso_U_12
    _atom_site_aniso_U_13
    _atom_site_aniso_U_23
    C1 0.0398(10) 0.0504(12) 0.0366(11) 0.0007(9) 0.0128(8) 0.0035(9)
    C2 0.0412(11) 0.0462(12) 0.0436(12) -0.0084(9) 0.0110(9) -0.0018(9)
    C3 0.0432(11) 0.0445(11) 0.0322(10) -0.0045(9) 0.0081(8) -0.0080(8)
    C4 0.0346(9) 0.0337(10) 0.0323(10) 0.0019(7) 0.0078(7) -0.0001(8)
    C5 0.0441(11) 0.0368(10) 0.0365(11) -0.0061(8) 0.0084(8) -0.0053(8)
    C6 0.0526(12) 0.0500(12) 0.0319(11) -0.0018(10) 0.0107(9) -0.0061(9)
    C7 0.0386(10) 0.0352(10) 0.0342(10) -0.0030(8) 0.0082(8) -0.0022(8)
    C8 0.0391(10) 0.0317(10) 0.0351(10) 0.0025(8) 0.0112(8) 0.0024(8)
    C9 0.0372(10) 0.0366(10) 0.0375(11) 0.0015(8) 0.0111(8) 0.0043(8)
    C10 0.0376(10) 0.0406(11) 0.0317(10) 0.0042(8) 0.0085(8) 0.0035(8)
    C11 0.0490(11) 0.0441(11) 0.0385(11) 0.0079(9) 0.0132(9) -0.0005(9)
    C12 0.0412(10) 0.0443(11) 0.0417(11) 0.0070(9) 0.0134(9) 0.0036(9)
    C13 0.0341(10) 0.0528(12) 0.0486(12) 0.0027(9) 0.0103(9) 0.0055(10)
    C14 0.0364(10) 0.0482(11) 0.0375(11) -0.0051(9) 0.0097(8) 0.0009(9)
    C15 0.0351(9) 0.0360(10) 0.0336(10) -0.0014(8) 0.0094(8) 0.0016(8)
    C16 0.091(2) 0.115(3) 0.0780(19) -0.0483(19) 0.0415(16) 0.0042(18)
    C17 0.0600(14) 0.0704(16) 0.0411(12) 0.0102(12) -0.0009(10) -0.0052(11)
    C18 0.0615(14) 0.0553(14) 0.0684(15) 0.0178(11) 0.0262(12) 0.0044(12)
    C19 0.0532(12) 0.0467(12) 0.0553(13) -0.0012(10) 0.0174(10) 0.0075(10)
    N1 0.0428(9) 0.0486(10) 0.0372(9) 0.0080(8) 0.0055(7) 0.0017(8)
    N2 0.0439(9) 0.0375(9) 0.0428(10) 0.0028(7) 0.0149(8) 0.0026(8)
    O1 0.0483(8) 0.0448(8) 0.0339(7) 0.0104(6) 0.0015(6) -0.0029(6)
    O2 0.0650(10) 0.0459(8) 0.0510(9) 0.0057(7) 0.0132(7) -0.0114(7)
    O3 0.0494(8) 0.0493(9) 0.0529(9) 0.0145(7) 0.0084(7) 0.0039(7)
    O4 0.0483(9) 0.0725(11) 0.0514(9) 0.0013(8) -0.0017(7) -0.0156(8)
    O5 0.0664(10) 0.0765(11) 0.0458(9) -0.0169(8) 0.0269(8) 0.0003(8)
_geom_special_details
;
All e.s.d.'s (except the e.s.d. in the dihedral angle between two l.s. planes)
are estimated using the full covariance matrix. The cell e.s.d.'s are taken
into account individually in the estimation of e.s.d.'s in distances, angles
and torsion angles; correlations between e.s.d.'s in cell parameters are only
used when they are defined by crystal symmetry. An approximate (isotropic)
treatment of cell e.s.d.'s is used for estimating e.s.d.'s involving l.s.
planes.
;
loop_
    _geom_bond_atom_site_label_1
    _geom_bond_atom_site_label_2
    _geom_bond_site_symmetry_2
    _geom_bond_distance
    _geom_bond_publ_flag
    C1 O5 . 1.367(2) ?
    C1 C2 . 1.384(3) ?
    C1 C6 . 1.386(3) ?
    C2 C3 . 1.389(3) ?
    C2 H2 . 0.9300 ?
    C3 C4 . 1.380(3) ?
    C3 H3 . 0.9300 ?
    C4 C5 . 1.386(3) ?
    C4 C7 . 1.528(2) ?
    C5 C6 . 1.378(3) ?
    C5 H5 . 0.9300 ?
    C6 H6 . 0.9300 ?
    C7 C15 . 1.504(3) ?
    C7 C8 . 1.505(3) ?
    C7 H7 . 0.9800 ?
    C8 N2 . 1.380(2) ?
    C8 C9 . 1.394(3) ?
    C9 N1 . 1.311(2) ?
    C9 O1 . 1.358(2) ?
    C10 C15 . 1.330(3) ?
    C10 O1 . 1.384(2) ?
    C10 C11 . 1.485(3) ?
    C11 C12 . 1.534(3) ?
    C11 H11A . 0.9700 ?
    C11 H11B . 0.9700 ?
    C12 C18 . 1.522(3) ?
    C12 C13 . 1.529(3) ?
    C12 C19 . 1.530(3) ?
    C13 C14 . 1.505(3) ?
    C13 H13A . 0.9700 ?
    C13 H13B . 0.9700 ?
    C14 O4 . 1.218(2) ?
    C14 C15 . 1.474(3) ?
    C16 O5 . 1.408(3) ?
    C16 H16A . 0.9600 ?
    C16 H16B . 0.9600 ?
    C16 H16C . 0.9600 ?
    C17 N1 . 1.456(3) ?
    C17 H17A . 0.9600 ?
    C17 H17B . 0.9600 ?
    C17 H17C . 0.9600 ?
    C18 H18A . 0.9600 ?
    C18 H18B . 0.9600 ?
    C18 H18C . 0.9600 ?
    C19 H19A . 0.9600 ?
    C19 H19B . 0.9600 ?
    C19 H19C . 0.9600 ?
    N1 H1 . 0.8600 ?
    N2 O2 . 1.248(2) ?
    N2 O3 . 1.265(2) ?
loop_
    _geom_angle_atom_site_label_1
    _geom_angle_atom_site_label_2
    _geom_angle_atom_site_label_3
    _geom_angle_site_symmetry_1
    _geom_angle_site_symmetry_3
    _geom_angle
    _geom_angle_publ_flag
    O5 C1 C2 . . 124.08(18) ?
    O5 C1 C6 . . 116.05(17) ?
    C2 C1 C6 . . 119.87(18) ?
    C1 C2 C3 . . 118.87(18) ?
    C1 C2 H2 . . 120.6 ?
    C3 C2 H2 . . 120.6 ?
    C4 C3 C2 . . 122.16(17) ?
    C4 C3 H3 . . 118.9 ?
    C2 C3 H3 . . 118.9 ?
    C3 C4 C5 . . 117.75(17) ?
    C3 C4 C7 . . 120.57(16) ?
    C5 C4 C7 . . 121.68(16) ?
    C6 C5 C4 . . 121.28(18) ?
    C6 C5 H5 . . 119.4 ?
    C4 C5 H5 . . 119.4 ?
    C5 C6 C1 . . 120.07(18) ?
    C5 C6 H6 . . 120.0 ?
    C1 C6 H6 . . 120.0 ?
    C15 C7 C8 . . 108.89(15) ?
    C15 C7 C4 . . 110.20(15) ?
    C8 C7 C4 . . 111.93(15) ?
    C15 C7 H7 . . 108.6 ?
    C8 C7 H7 . . 108.6 ?
    C4 C7 H7 . . 108.6 ?
    N2 C8 C9 . . 119.75(16) ?
    N2 C8 C7 . . 117.19(16) ?
    C9 C8 C7 . . 122.87(16) ?
    N1 C9 O1 . . 112.01(16) ?
    N1 C9 C8 . . 128.20(17) ?
    O1 C9 C8 . . 119.79(16) ?
    C15 C10 O1 . . 122.61(17) ?
    C15 C10 C11 . . 126.11(17) ?
    O1 C10 C11 . . 111.28(15) ?
    C10 C11 C12 . . 111.81(16) ?
    C10 C11 H11A . . 109.3 ?
    C12 C11 H11A . . 109.3 ?
    C10 C11 H11B . . 109.3 ?
    C12 C11 H11B . . 109.3 ?
    H11A C11 H11B . . 107.9 ?
    C18 C12 C13 . . 110.27(17) ?
    C18 C12 C19 . . 109.56(18) ?
    C13 C12 C19 . . 109.51(16) ?
    C18 C12 C11 . . 108.80(17) ?
    C13 C12 C11 . . 108.45(16) ?
    C19 C12 C11 . . 110.24(16) ?
    C14 C13 C12 . . 115.15(16) ?
    C14 C13 H13A . . 108.5 ?
    C12 C13 H13A . . 108.5 ?
    C14 C13 H13B . . 108.5 ?
    C12 C13 H13B . . 108.5 ?
    H13A C13 H13B . . 107.5 ?
    O4 C14 C15 . . 120.41(19) ?
    O4 C14 C13 . . 121.60(18) ?
    C15 C14 C13 . . 117.96(17) ?
    C10 C15 C14 . . 118.59(17) ?
    C10 C15 C7 . . 122.52(16) ?
    C14 C15 C7 . . 118.83(16) ?
    O5 C16 H16A . . 109.5 ?
    O5 C16 H16B . . 109.5 ?
    H16A C16 H16B . . 109.5 ?
    O5 C16 H16C . . 109.5 ?
    H16A C16 H16C . . 109.5 ?
    H16B C16 H16C . . 109.5 ?
    N1 C17 H17A . . 109.5 ?
    N1 C17 H17B . . 109.5 ?
    H17A C17 H17B . . 109.5 ?
    N1 C17 H17C . . 109.5 ?
    H17A C17 H17C . . 109.5 ?
    H17B C17 H17C . . 109.5 ?
    C12 C18 H18A . . 109.5 ?
    C12 C18 H18B . . 109.5 ?
    H18A C18 H18B . . 109.5 ?
    C12 C18 H18C . . 109.5 ?
    H18A C18 H18C . . 109.5 ?
    H18B C18 H18C . . 109.5 ?
    C12 C19 H19A . . 109.5 ?
    C12 C19 H19B . . 109.5 ?
    H19A C19 H19B . . 109.5 ?
    C12 C19 H19C . . 109.5 ?
    H19A C19 H19C . . 109.5 ?
    H19B C19 H19C . . 109.5 ?
    C9 N1 C17 . . 125.02(17) ?
    C9 N1 H1 . . 117.5 ?
    C17 N1 H1 . . 117.5 ?
    O2 N2 O3 . . 120.24(16) ?
    O2 N2 C8 . . 118.77(16) ?
    O3 N2 C8 . . 120.99(16) ?
    C9 O1 C10 . . 120.16(14) ?
    C1 O5 C16 . . 118.32(18) ?
loop_
    _geom_torsion_atom_site_label_1
    _geom_torsion_atom_site_label_2
    _geom_torsion_atom_site_label_3
    _geom_torsion_atom_site_label_4
    _geom_torsion_site_symmetry_1
    _geom_torsion_site_symmetry_2
    _geom_torsion_site_symmetry_3
    _geom_torsion_site_symmetry_4
    _geom_torsion
    _geom_torsion_publ_flag
    O5 C1 C2 C3 . . . . 179.89(18) ?
    C6 C1 C2 C3 . . . . 0.1(3) ?
    C1 C2 C3 C4 . . . . 0.3(3) ?
    C2 C3 C4 C5 . . . . -1.1(3) ?
    C2 C3 C4 C7 . . . . 179.10(17) ?
    C3 C4 C5 C6 . . . . 1.4(3) ?
    C7 C4 C5 C6 . . . . -178.82(17) ?
    C4 C5 C6 C1 . . . . -0.9(3) ?
    O5 C1 C6 C5 . . . . -179.63(18) ?
    C2 C1 C6 C5 . . . . 0.1(3) ?
    C3 C4 C7 C15 . . . . 60.8(2) ?
    C5 C4 C7 C15 . . . . -119.02(18) ?
    C3 C4 C7 C8 . . . . -60.5(2) ?
    C5 C4 C7 C8 . . . . 119.66(19) ?
    C15 C7 C8 N2 . . . . 167.42(15) ?
    C4 C7 C8 N2 . . . . -70.5(2) ?
    C15 C7 C8 C9 . . . . -17.7(2) ?
    C4 C7 C8 C9 . . . . 104.4(2) ?
    N2 C8 C9 N1 . . . . 0.0(3) ?
    C7 C8 C9 N1 . . . . -174.71(18) ?
    N2 C8 C9 O1 . . . . -179.21(16) ?
    C7 C8 C9 O1 . . . . 6.1(3) ?
    C15 C10 C11 C12 . . . . -23.7(3) ?
    O1 C10 C11 C12 . . . . 155.32(16) ?
    C10 C11 C12 C18 . . . . 168.69(17) ?
    C10 C11 C12 C13 . . . . 48.7(2) ?
    C10 C11 C12 C19 . . . . -71.2(2) ?
    C18 C12 C13 C14 . . . . -169.46(17) ?
    C19 C12 C13 C14 . . . . 69.9(2) ?
    C11 C12 C13 C14 . . . . -50.4(2) ?
    C12 C13 C14 O4 . . . . -157.06(19) ?
    C12 C13 C14 C15 . . . . 24.8(3) ?
    O1 C10 C15 C14 . . . . 176.63(16) ?
    C11 C10 C15 C14 . . . . -4.4(3) ?
    O1 C10 C15 C7 . . . . -6.2(3) ?
    C11 C10 C15 C7 . . . . 172.76(18) ?
    O4 C14 C15 C10 . . . . -174.04(19) ?
    C13 C14 C15 C10 . . . . 4.1(3) ?
    O4 C14 C15 C7 . . . . 8.7(3) ?
    C13 C14 C15 C7 . . . . -173.13(16) ?
    C8 C7 C15 C10 . . . . 17.8(2) ?
    C4 C7 C15 C10 . . . . -105.4(2) ?
    C8 C7 C15 C14 . . . . -165.09(16) ?
    C4 C7 C15 C14 . . . . 71.8(2) ?
    O1 C9 N1 C17 . . . . 2.2(3) ?
    C8 C9 N1 C17 . . . . -177.0(2) ?
    C9 C8 N2 O2 . . . . 179.39(17) ?
    C7 C8 N2 O2 . . . . -5.6(2) ?
    C9 C8 N2 O3 . . . . -0.2(3) ?
    C7 C8 N2 O3 . . . . 174.84(16) ?
    N1 C9 O1 C10 . . . . -171.21(16) ?
    C8 C9 O1 C10 . . . . 8.1(3) ?
    C15 C10 O1 C9 . . . . -8.3(3) ?
    C11 C10 O1 C9 . . . . 172.65(16) ?
    C2 C1 O5 C16 . . . . -1.8(3) ?
    C6 C1 O5 C16 . . . . 178.0(2) ?
loop_
    _geom_hbond_atom_site_label_D
    _geom_hbond_atom_site_label_H
    _geom_hbond_atom_site_label_A
    _geom_hbond_site_symmetry_A
    _geom_hbond_distance_DH
    _geom_hbond_distance_HA
    _geom_hbond_distance_DA
    _geom_hbond_angle_DHA
    C17 H17B Cg2 3_667 0.96 2.778 3.652 142
    N1 H1 O3 . 0.86 1.98 2.602(2) 128
