# Supplementary material for: Crystal structure of 4-(4-meth­oxy­phen­yl)-7,7-dimethyl-2-methyl­amino-3-nitro-7,8-di­hydro-4H-chromen-5(6H)-one
Source: Acta Crystallogr Sect E Struct Rep Online. 2014 Aug 1;70(Pt 9):o901–2. doi: 10.1107/S160053681401589X (PMC4186140; doi:10.1107/S160053681401589X)
Supplement: Supplementary file 2 [file e-70-0o901-Isup2.hkl]

# 
# h,k,l, Fc-squared, Fo-squared, sigma(Fo-squared) and status flag 
# 
data_I
_shelx_title ' 128P in P2(1)/c' 
_shelx_refln_list_code          4 
_shelx_F_calc_maximum      152.93 
_exptl_crystal_F_000       760.00 
_reflns_d_resolution_high  0.8193 
 
loop_ 
 _symmetry_equiv_pos_as_xyz 
 'x, y, z' 
 '-x, y+1/2, -z+1/2' 
 '-x, -y, -z' 
 'x, -y-1/2, z-1/2' 
 
_cell_length_a     9.6793 
_cell_length_b    16.3059 
_cell_length_c    11.9205 
_cell_angle_alpha  90.000 
_cell_angle_beta  106.128 
_cell_angle_gamma  90.000 
 
_shelx_F_squared_multiplier     1.000 
 
loop_ 
 _refln_index_h 
 _refln_index_k 
 _refln_index_l 
 _refln_F_squared_calc 
 _refln_F_squared_meas 
 _refln_F_squared_sigma 
 _refln_observed_status 
   1   0   0     2090.80     1353.36     20.14 o 
   2   0   0     3986.13     3722.73     29.60 o 
   3   0   0        7.57        2.35      1.02 o 
   4   0   0      443.82      446.32      6.71 o 
   5   0   0       56.57       61.93      3.18 o 
   6   0   0       13.64       17.65      2.47 o 
   7   0   0      145.58      167.19      5.57 o 
   8   0   0      185.77      190.38      8.81 o 
   9   0   0        2.80       -4.00      4.00 o 
  10   0   0        6.10        5.43      4.22 o 
  11   0   0        1.74       -3.27      5.99 o 
   1   1   0       54.61       44.33      1.22 o 
   2   1   0     4800.66     4553.71     25.40 o 
   3   1   0      216.71      213.02      2.39 o 
   4   1   0      427.80      452.12      5.11 o 
   5   1   0      123.59      104.57      2.70 o 
   6   1   0      550.05      582.13      6.90 o 
   7   1   0       20.15       17.20      1.97 o 
   8   1   0       77.67       71.17      4.41 o 
   9   1   0       94.28       87.39      5.14 o 
  10   1   0       70.00       73.37      5.15 o 
  11   1   0      113.78      108.61      6.49 o 
   0   2   0    11450.22    10143.85    212.36 o 
   1   2   0     1359.90     1231.26      7.64 o 
   2   2   0    10439.90     9963.43     53.73 o 
   3   2   0     1031.62      993.12      6.73 o 
   4   2   0      369.96      383.39      4.69 o 
   5   2   0        1.01        4.47      1.32 o 
   6   2   0      190.74      214.36      4.24 o 
   7   2   0      105.78      111.95      3.41 o 
   8   2   0        0.60       -2.50      2.54 o 
   9   2   0        0.16       -2.70      2.70 o 
  10   2   0        3.23        0.36      2.95 o 
  11   2   0       87.71       93.47      6.09 o 
   1   3   0     5717.41     5580.65     42.64 o 
   2   3   0      244.08      265.22      3.33 o 
   3   3   0      806.01      742.50      9.25 o 
   4   3   0       34.46       23.03      1.60 o 
   5   3   0       15.54        7.84      1.36 o 
   6   3   0     1245.25     1290.73     13.21 o 
   7   3   0        5.91        3.78      1.66 o 
   8   3   0       82.33       74.89      4.58 o 
   9   3   0       90.77       86.99      5.27 o 
  10   3   0       24.29       25.39      4.11 o 
  11   3   0        8.44        3.38      4.37 o 
   0   4   0     2038.94     2118.21     26.64 o 
   1   4   0     2917.81     3221.94     18.35 o 
   2   4   0      911.72      831.16      5.90 o 
   3   4   0     3949.19     3758.93     24.86 o 
   4   4   0      134.52      134.76      3.69 o 
   5   4   0      708.16      715.53      7.70 o 
   6   4   0        8.71        7.86      1.66 o 
   7   4   0       56.41       68.95      3.89 o 
   8   4   0       76.43       72.09      5.83 o 
   9   4   0      100.81      100.16      5.54 o 
  10   4   0       22.75       24.83      3.92 o 
  11   4   0        8.10        3.86      3.69 o 
   1   5   0      522.97      507.50      4.27 o 
   2   5   0      183.13      194.84      2.98 o 
   3   5   0      586.02      523.74      5.13 o 
   4   5   0     1814.74     2012.54     15.30 o 
   5   5   0      984.65      909.66      9.26 o 
   6   5   0        1.82        1.26      1.45 o 
   7   5   0       55.88       49.13      3.66 o 
   8   5   0      188.67      191.93      8.58 o 
   9   5   0       89.79       89.80      8.27 o 
  10   5   0       12.85        9.45      3.49 o 
   0   6   0      257.55      243.18      4.53 o 
   1   6   0      250.71      286.72      3.54 o 
   2   6   0      192.68      248.05      3.87 o 
   3   6   0      105.15       94.37      2.51 o 
   4   6   0      114.03      100.89      2.70 o 
   5   6   0      381.68      384.19      5.85 o 
   6   6   0      212.86      193.30      4.49 o 
   7   6   0      109.97      114.50      5.21 o 
   8   6   0      438.30      443.88     10.38 o 
   9   6   0      159.65      167.30      8.86 o 
  10   6   0       15.17       12.35      3.99 o 
   1   7   0      125.23      119.50      2.65 o 
   2   7   0      416.94      378.33      5.40 o 
   3   7   0      457.02      450.13      5.58 o 
   4   7   0       13.44       19.31      2.05 o 
   5   7   0      149.79      168.47      3.54 o 
   6   7   0       26.97       28.28      2.54 o 
   7   7   0        1.25        5.55      2.94 o 
   8   7   0        6.56        6.39      3.27 o 
   9   7   0       54.85       61.01      6.29 o 
  10   7   0        6.75        4.21      4.25 o 
   0   8   0     1601.29     1818.77     22.43 o 
   1   8   0     1181.94     1217.17     15.30 o 
   2   8   0      576.75      656.27      8.04 o 
   3   8   0     1118.73     1236.75     12.03 o 
   4   8   0      343.05      364.56      5.99 o 
   5   8   0      470.79      498.67      7.36 o 
   6   8   0      725.15      710.63     10.25 o 
   7   8   0        1.48        4.66      2.59 o 
   8   8   0       29.93       28.42      3.99 o 
   9   8   0       10.94        9.34      3.99 o 
  10   8   0       31.40       26.84      5.21 o 
   1   9   0     1337.24     1487.49     16.00 o 
   2   9   0       94.54      103.85      3.43 o 
   3   9   0      108.19       94.99      3.59 o 
   4   9   0       69.70       59.37      3.58 o 
   5   9   0     2129.05     2199.23     20.38 o 
   6   9   0       95.89      107.17      7.94 o 
   7   9   0        0.21        2.20      2.62 o 
   8   9   0        0.18        1.24      2.92 o 
   9   9   0       14.42        8.83      4.27 o 
  10   9   0        8.00        5.85      4.91 o 
   0  10   0     1778.13     1827.33     27.72 o 
   1  10   0       45.20       37.25      2.66 o 
   2  10   0       15.03        9.52      1.80 o 
   3  10   0        0.16        0.71      1.84 o 
   4  10   0       38.30       35.12      3.17 o 
   5  10   0       34.05       28.48      2.86 o 
   6  10   0        0.02       -2.32      2.32 o 
   7  10   0      138.33      120.34      5.69 o 
   8  10   0        2.70        2.11      4.01 o 
   9  10   0        0.36       -3.65      3.65 o 
   1  11   0      334.51      397.90      7.39 o 
   2  11   0      201.60      174.59      4.96 o 
   3  11   0        0.02       -1.85      1.94 o 
   4  11   0       74.67       56.69      4.04 o 
   5  11   0      172.44      168.88      6.00 o 
   6  11   0       68.58       62.20      4.24 o 
   7  11   0       22.07       21.31      4.39 o 
   8  11   0       27.51       22.41      4.71 o 
   9  11   0        1.20       -3.67      3.84 o 
   0  12   0      265.02      296.93     10.05 o 
   1  12   0      128.72      140.39      6.74 o 
   2  12   0       32.14       30.08      2.83 o 
   3  12   0        5.87        5.74      2.30 o 
   4  12   0       69.11       46.95      3.88 o 
   5  12   0        0.20       -2.18      2.18 o 
   6  12   0       37.66       36.87      4.36 o 
   7  12   0       34.84       41.49      5.02 o 
   8  12   0        0.38       -4.03      4.03 o 
   9  12   0        8.62        5.91      4.79 o 
   1  13   0       15.25       11.84      2.78 o 
   2  13   0      110.08      115.69      5.91 o 
   3  13   0      117.66      134.52      5.54 o 
   4  13   0       15.69       15.34      3.20 o 
   5  13   0       72.32       66.81      5.24 o 
   6  13   0       59.49       52.78      5.43 o 
   7  13   0        0.32        1.91      3.64 o 
   8  13   0      119.00      119.34      8.29 o 
   0  14   0       88.26       82.35      7.12 o 
   1  14   0        2.57       -1.45      2.68 o 
   2  14   0       73.61       81.30      5.30 o 
   3  14   0       16.87        9.53      2.72 o 
   4  14   0       88.44       75.31      5.07 o 
   5  14   0       68.77       62.36      5.42 o 
   6  14   0       70.85       72.70      7.37 o 
   7  14   0        0.88       -3.52      3.52 o 
   8  14   0       58.91       66.21      6.74 o 
   1  15   0        0.14       -3.05      3.05 o 
   2  15   0        4.67       -1.27      2.16 o 
   3  15   0      260.97      275.01      7.92 o 
   4  15   0       25.21       27.21      4.92 o 
   5  15   0       30.57       18.98      4.19 o 
   6  15   0        0.00       -3.88      3.88 o 
   7  15   0        3.15        3.09      4.44 o 
   0  16   0       11.75       -1.73      7.19 o 
   1  16   0        0.09       -3.47      3.47 o 
   2  16   0       31.17       25.63      4.01 o 
   3  16   0       10.78       12.68      3.42 o 
   4  16   0       40.66       37.81      4.77 o 
   5  16   0        0.97        0.88      3.73 o 
   6  16   0        6.88        6.95      4.03 o 
   1  17   0       34.55       27.26      5.36 o 
   2  17   0        6.77        1.55      3.49 o 
   3  17   0      399.05      429.91     11.63 o 
   4  17   0        0.00       -2.32      3.75 o 
   5  17   0       26.33       28.55      5.26 o 
   0  18   0        6.73        8.03      6.64 o 
   1  18   0        0.09        1.37      4.27 o 
   2  18   0        0.59       -2.28      3.62 o 
   3  18   0       50.46       61.45      6.18 o 
   4  18   0        3.84        6.70      6.52 o 
   1  19   0        6.49       -2.56      4.98 o 
   2  19   0        6.62        0.38      7.29 o 
   3  19   0       65.40       69.42      7.19 o 
 -11   1   1        9.96       13.49      3.52 o 
 -10   1   1       19.51       20.25      3.56 o 
  -9   1   1        2.29       -0.52      2.69 o 
  -8   1   1       20.05       17.86      2.78 o 
  -7   1   1       15.65       20.50      1.76 o 
  -6   1   1      970.25      963.09      9.07 o 
  -5   1   1      116.72      115.10      2.49 o 
  -4   1   1      252.31      218.14      2.75 o 
  -3   1   1     7604.12     7183.43     46.73 o 
  -2   1   1      315.39      323.00      3.54 o 
  -1   1   1     1122.40      999.02      9.22 o 
   0   1   1     9883.03     7829.20    196.77 o 
   1   1   1     3205.32     3090.42     15.84 o 
   2   1   1        5.81        2.33      0.70 o 
   3   1   1      857.90      835.88      6.16 o 
   4   1   1     2936.35     2896.39     21.86 o 
   5   1   1      220.12      233.79      4.14 o 
   6   1   1      652.46      684.02      8.06 o 
   7   1   1      595.33      650.14      9.37 o 
   8   1   1       40.26       47.07      3.87 o 
   9   1   1        4.22        0.69      2.96 o 
  10   1   1       10.45       14.67      3.75 o 
  11   1   1        0.35       -2.58      3.44 o 
 -11   2   1       52.79       52.80      4.66 o 
 -10   2   1        3.56       -1.16      2.63 o 
  -9   2   1        0.00       -2.25      2.25 o 
  -8   2   1        8.46        6.85      2.39 o 
  -7   2   1      126.39      124.43      3.36 o 
  -6   2   1      449.21      436.67      5.61 o 
  -5   2   1       20.71       25.83      1.62 o 
  -4   2   1     1598.25     1527.65     11.66 o 
  -3   2   1     1245.93     1202.30      8.43 o 
  -2   2   1     9196.13     8742.50     54.11 o 
  -1   2   1       93.78       82.97      1.25 o 
   0   2   1     3986.71     3732.20     19.01 o 
   1   2   1     7961.65     7441.26     37.00 o 
   2   2   1    14043.75    13194.13     66.48 o 
   3   2   1       36.09       45.49      1.71 o 
   4   2   1     1169.03     1193.05     10.73 o 
   5   2   1      408.84      503.77      7.01 o 
   6   2   1        9.38       10.77      1.78 o 
   7   2   1        0.00        0.44      1.89 o 
   8   2   1       18.94       17.67      3.15 o 
   9   2   1       31.98       35.60      4.16 o 
  10   2   1        0.47       -3.23      3.23 o 
  11   2   1        8.65        4.16      3.91 o 
 -11   3   1        0.20       -3.52      3.52 o 
 -10   3   1       11.45        9.17      3.02 o 
  -9   3   1       52.48       45.52      3.98 o 
  -8   3   1      207.10      208.06      6.32 o 
  -7   3   1       51.57       45.90      2.38 o 
  -6   3   1       12.84       11.55      1.62 o 
  -5   3   1       21.29       18.95      1.49 o 
  -4   3   1      129.85      147.56      2.41 o 
  -3   3   1      685.00      662.09      5.19 o 
  -2   3   1    11668.47    10956.54     70.90 o 
  -1   3   1     3749.86     3696.45     20.91 o 
   0   3   1      803.21      790.46      8.61 o 
   1   3   1     4207.58     3887.94     20.06 o 
   2   3   1     7243.51     7143.75     36.15 o 
   3   3   1      268.23      208.12      3.18 o 
   4   3   1     1629.90     1540.44     13.13 o 
   5   3   1       64.55       71.89      2.78 o 
   6   3   1      213.17      226.24      5.01 o 
   7   3   1       33.29       36.22      3.18 o 
   8   3   1       31.04       28.18      3.58 o 
   9   3   1        5.29        5.13      3.39 o 
  10   3   1        5.90        2.26      3.21 o 
 -11   4   1        0.40       -1.11      3.94 o 
 -10   4   1       33.34       30.90      3.92 o 
  -9   4   1        0.00       -2.32      2.32 o 
  -8   4   1       18.07       21.51      3.25 o 
  -7   4   1        0.02       -1.14      1.68 o 
  -6   4   1      134.17      156.39      4.07 o 
  -5   4   1       11.73       11.60      1.40 o 
  -4   4   1        9.91       14.17      1.84 o 
  -3   4   1        5.18       11.53      0.94 o 
  -2   4   1      176.32      166.34      4.16 o 
  -1   4   1     4974.93     5014.46     28.67 o 
   0   4   1      640.31      647.92      5.04 o 
   1   4   1     6831.22     6794.19     37.09 o 
   2   4   1        5.72        5.96      0.72 o 
   3   4   1      885.28      826.25      7.56 o 
   4   4   1        4.33        7.48      1.49 o 
   5   4   1       45.28       40.57      2.32 o 
   6   4   1       29.58       33.58      2.53 o 
   7   4   1       26.63       23.69      3.13 o 
   8   4   1        8.01        6.69      2.86 o 
   9   4   1        2.75       -1.28      3.20 o 
  10   4   1       43.83       46.09      4.84 o 
 -11   5   1       13.64       11.32      4.98 o 
 -10   5   1        6.78        7.92      3.09 o 
  -9   5   1      156.42      178.02      7.06 o 
  -8   5   1      651.77      664.87     14.51 o 
  -7   5   1      222.78      223.99      6.06 o 
  -6   5   1       50.25       47.54      2.27 o 
  -5   5   1       64.08       58.61      2.59 o 
  -4   5   1      667.19      646.46      6.39 o 
  -3   5   1      529.75      636.11      5.91 o 
  -2   5   1     4155.61     4053.66     32.44 o 
  -1   5   1      153.23      135.45      2.44 o 
   0   5   1     3612.74     3523.00     26.10 o 
   1   5   1      125.92      114.63      2.01 o 
   2   5   1     2547.85     2409.02     16.68 o 
   3   5   1     2368.61     2281.82     16.91 o 
   4   5   1     1886.02     1925.32     16.95 o 
   5   5   1       98.62       92.70      3.32 o 
   6   5   1        0.00        0.59      1.73 o 
   7   5   1       23.50       29.71      4.21 o 
   8   5   1        4.09        4.26      3.14 o 
   9   5   1        5.26        6.49      3.35 o 
  10   5   1        2.76       -3.78      4.20 o 
 -11   6   1        0.19        1.84      7.57 o 
 -10   6   1        5.04       10.24      3.76 o 
  -9   6   1       38.22       40.11      4.44 o 
  -8   6   1      348.89      352.84      8.88 o 
  -7   6   1       22.54       19.76      2.83 o 
  -6   6   1        1.15       -0.72      1.30 o 
  -5   6   1      216.85      235.82      4.18 o 
  -4   6   1      168.39      178.64      3.02 o 
  -3   6   1      642.15      691.92      6.47 o 
  -2   6   1     7281.14     7608.52     49.27 o 
  -1   6   1     2243.26     2159.51     19.54 o 
   0   6   1       25.68       16.45      1.18 o 
   1   6   1       44.64       34.81      1.61 o 
   2   6   1      208.34      187.19      3.31 o 
   3   6   1     3744.07     3774.57     29.77 o 
   4   6   1       44.68       49.20      2.44 o 
   5   6   1      628.12      689.90      8.61 o 
   6   6   1      161.90      150.08      4.45 o 
   7   6   1       74.98       73.62      5.21 o 
   8   6   1      265.52      288.12     10.57 o 
   9   6   1        0.70       -2.86      4.73 o 
  10   6   1       15.75       12.81      4.07 o 
 -10   7   1        1.76        1.79      3.54 o 
  -9   7   1       81.48       76.78      8.06 o 
  -8   7   1       22.37       17.16      3.92 o 
  -7   7   1      394.43      407.48      8.18 o 
  -6   7   1       37.63       35.51      2.25 o 
  -5   7   1       56.52       51.05      2.26 o 
  -4   7   1      106.44       95.55      2.50 o 
  -3   7   1      888.83      877.04      8.88 o 
  -2   7   1      512.51      641.52      6.57 o 
  -1   7   1     1792.63     1768.64     21.69 o 
   0   7   1      166.09      174.73      3.54 o 
   1   7   1      928.59      884.96      8.75 o 
   2   7   1      128.90      129.17      3.26 o 
   3   7   1      459.82      546.54      9.47 o 
   4   7   1      177.84      177.92      4.43 o 
   5   7   1       79.19       76.42      3.14 o 
   6   7   1      602.80      595.29      9.70 o 
   7   7   1      278.44      308.74      8.23 o 
   8   7   1       93.46       87.80      5.94 o 
   9   7   1       41.22       45.80      5.95 o 
  10   7   1       12.50        6.86      4.72 o 
 -10   8   1        0.07        1.28      3.52 o 
  -9   8   1       20.36       15.68      3.84 o 
  -8   8   1       46.64       47.59      4.33 o 
  -7   8   1       24.50       26.42      3.23 o 
  -6   8   1       18.47       13.44      2.05 o 
  -5   8   1      345.40      345.50      4.93 o 
  -4   8   1      518.38      549.75      6.62 o 
  -3   8   1      105.32      105.14      3.32 o 
  -2   8   1     2603.78     2909.82     22.01 o 
  -1   8   1       98.53       97.25      3.11 o 
   0   8   1       97.03      101.37      3.00 o 
   1   8   1      429.79      462.81      6.69 o 
   2   8   1      206.08      187.00      4.72 o 
   3   8   1     1368.67     1478.51     14.85 o 
   4   8   1      350.79      346.03      6.44 o 
   5   8   1      349.80      314.02      6.54 o 
   6   8   1     1972.53     2078.35     22.26 o 
   7   8   1       66.80       72.63      4.86 o 
   8   8   1        3.10       -0.23      3.78 o 
   9   8   1      155.81      140.60      9.14 o 
  10   8   1       30.35       31.51      5.72 o 
 -10   9   1        7.82        2.03      4.51 o 
  -9   9   1        4.05       -3.41      3.41 o 
  -8   9   1       98.49       96.53      6.43 o 
  -7   9   1      159.09      153.04      5.81 o 
  -6   9   1       11.05        6.75      2.34 o 
  -5   9   1       38.73       36.57      2.59 o 
  -4   9   1        5.57        4.29      1.54 o 
  -3   9   1        9.83       13.86      1.87 o 
  -2   9   1      105.42      123.46      3.30 o 
  -1   9   1      599.78      539.88      7.61 o 
   0   9   1     1288.37     1336.26     13.84 o 
   1   9   1      192.07      212.53      5.12 o 
   2   9   1       74.19       87.91      3.59 o 
   3   9   1      307.69      315.37      6.58 o 
   4   9   1       26.47       28.90      2.53 o 
   5   9   1      382.02      394.18      7.58 o 
   6   9   1     2568.64     2606.61     31.16 o 
   7   9   1        2.64        3.69      2.83 o 
   8   9   1      283.54      303.24      9.18 o 
   9   9   1       59.28       56.07      6.17 o 
 -10  10   1        1.43       -7.24      7.24 o 
  -9  10   1        0.06       -1.26      3.78 o 
  -8  10   1       33.83       26.24      4.62 o 
  -7  10   1       19.62       26.56      4.41 o 
  -6  10   1      156.98      140.91      5.99 o 
  -5  10   1      478.31      516.38      9.46 o 
  -4  10   1        4.15        0.31      1.65 o 
  -3  10   1       84.29       90.27      3.59 o 
  -2  10   1       16.99       11.56      1.69 o 
  -1  10   1      390.74      403.73      6.74 o 
   0  10   1       82.73       73.76      3.28 o 
   1  10   1       39.98       31.03      2.70 o 
   2  10   1       43.50       44.93      2.14 o 
   3  10   1       11.21        6.57      2.03 o 
   4  10   1      157.70      162.53      5.70 o 
   5  10   1       95.37       98.90      4.65 o 
   6  10   1      156.62      157.22      5.90 o 
   7  10   1       15.57       20.38      3.39 o 
   8  10   1        0.82       -0.54      3.79 o 
   9  10   1      143.72      176.72      9.14 o 
  -9  11   1        3.57        2.35      4.12 o 
  -8  11   1        6.28        5.95      3.63 o 
  -7  11   1       77.27       75.10      7.38 o 
  -6  11   1      145.83      167.73      6.74 o 
  -5  11   1      345.47      322.13      8.26 o 
  -4  11   1       10.28        1.82      2.24 o 
  -3  11   1        3.36        1.20      1.79 o 
  -2  11   1       56.99       55.57      2.86 o 
  -1  11   1      158.23      174.93      5.75 o 
   0  11   1     1292.73     1427.30     16.91 o 
   1  11   1      190.22      224.47      6.09 o 
   2  11   1       11.09       11.08      1.55 o 
   3  11   1      348.39      330.64      7.36 o 
   4  11   1      138.20      130.64      5.40 o 
   5  11   1      378.22      405.42      9.17 o 
   6  11   1       16.21        8.53      2.89 o 
   7  11   1        0.78       -2.97      2.97 o 
   8  11   1       78.82       66.22      6.40 o 
   9  11   1       70.11       89.30      7.62 o 
  -9  12   1        2.85        4.26      4.42 o 
  -8  12   1        8.28       11.69      4.18 o 
  -7  12   1       22.99       20.76      4.40 o 
  -6  12   1       85.93       72.81      5.28 o 
  -5  12   1       34.21       26.24      3.58 o 
  -4  12   1       48.40       53.13      4.09 o 
  -3  12   1        0.00       -2.00      2.00 o 
  -2  12   1       74.66       76.98      4.16 o 
  -1  12   1       73.13       76.30      4.30 o 
   0  12   1        1.24        7.98      2.41 o 
   1  12   1       12.04        5.58      2.12 o 
   2  12   1        5.18        3.93      1.22 o 
   3  12   1       57.46       59.48      4.10 o 
   4  12   1       91.21       81.06      4.71 o 
   5  12   1       39.99       38.22      3.88 o 
   6  12   1       34.80       34.31      4.57 o 
   7  12   1      142.15      125.40      7.89 o 
   8  12   1        4.49        7.58      4.25 o 
  -8  13   1        0.34       -3.70      3.70 o 
  -7  13   1       82.04       86.19      7.44 o 
  -6  13   1        1.56       -1.79      3.21 o 
  -5  13   1        0.75        1.07      3.07 o 
  -4  13   1        3.30        0.43      2.16 o 
  -3  13   1       90.89       84.08      5.04 o 
  -2  13   1       54.26       53.48      4.26 o 
  -1  13   1       95.07       98.11      4.88 o 
   0  13   1        0.38       -2.09      2.09 o 
   1  13   1       61.32       58.73      3.84 o 
   2  13   1       22.75       24.90      3.01 o 
   3  13   1       31.95       29.58      3.49 o 
   4  13   1        0.59       -0.92      2.36 o 
   5  13   1       16.00       10.29      3.37 o 
   6  13   1       24.59       25.17      4.26 o 
   7  13   1       43.10       54.63      5.97 o 
   8  13   1        6.99        8.47      4.63 o 
  -8  14   1        2.71        7.15      4.30 o 
  -7  14   1        0.03        2.96      4.43 o 
  -6  14   1        4.13        0.44      3.29 o 
  -5  14   1        7.89        4.93      3.15 o 
  -4  14   1      165.23      169.55      7.45 o 
  -3  14   1       19.41       28.00      3.81 o 
  -2  14   1       19.44       15.95      3.57 o 
  -1  14   1       41.73       45.94      5.66 o 
   0  14   1        1.55       -2.41      2.41 o 
   1  14   1       26.47       18.79      3.09 o 
   2  14   1      337.09      375.34      8.70 o 
   3  14   1        1.56       -2.20      2.20 o 
   4  14   1        9.17       10.34      2.97 o 
   5  14   1       71.00       64.99      5.38 o 
   6  14   1        2.19        2.84      3.06 o 
   7  14   1       45.26       40.21      5.68 o 
  -7  15   1        3.66        4.43      4.70 o 
  -6  15   1        1.61       -0.10      3.56 o 
  -5  15   1        5.92        5.81      3.15 o 
  -4  15   1        0.94       -1.41      2.85 o 
  -3  15   1       34.08       32.03      4.16 o 
  -2  15   1        7.77        5.95      3.75 o 
  -1  15   1       15.21        6.52      3.53 o 
   0  15   1      168.60      165.19      7.52 o 
   1  15   1       38.01       34.32      3.90 o 
   2  15   1       69.60       72.67      5.41 o 
   3  15   1       26.66       23.30      3.41 o 
   4  15   1       39.99       54.81      4.61 o 
   5  15   1        9.11        4.56      3.44 o 
   6  15   1        0.37       -3.27      3.27 o 
   7  15   1        0.61       -4.06      4.06 o 
  -6  16   1       11.14       11.02      4.60 o 
  -5  16   1        5.63        6.62      3.90 o 
  -4  16   1       32.24       28.98      4.76 o 
  -3  16   1       67.00       59.27      5.66 o 
  -2  16   1      124.69      118.29      7.22 o 
  -1  16   1       12.09        3.78      4.37 o 
   0  16   1       60.21       57.75      6.13 o 
   1  16   1        1.29       -3.28      3.28 o 
   2  16   1        4.83        0.71      3.36 o 
   3  16   1       81.61       79.22      5.66 o 
   4  16   1        3.91       -3.32      3.72 o 
   5  16   1        3.27       -0.94      3.80 o 
   6  16   1        7.53        0.36      5.46 o 
  -6  17   1        0.44       -1.80      5.55 o 
  -5  17   1        1.42       -5.31      5.31 o 
  -4  17   1       66.98       76.36      7.06 o 
  -3  17   1       22.89       19.48      4.68 o 
  -2  17   1       85.90       98.75      7.05 o 
  -1  17   1       12.58        0.94      4.12 o 
   0  17   1       23.62       28.04      4.92 o 
   1  17   1       10.08        3.56      3.33 o 
   2  17   1       53.37       53.75      6.83 o 
   3  17   1      185.28      206.82     10.04 o 
   4  17   1       13.57       10.14      4.55 o 
   5  17   1       37.72       44.26      9.59 o 
  -4  18   1        1.01       -1.19      3.79 o 
  -3  18   1        2.83       -3.92      3.92 o 
  -2  18   1        0.44        1.42      4.01 o 
  -1  18   1        9.41        2.58      5.94 o 
   0  18   1        0.93        0.02      4.37 o 
   1  18   1      125.73      138.84      8.70 o 
   2  18   1       15.26       22.90      4.55 o 
   3  18   1      130.40      144.07     10.43 o 
   4  18   1       51.79       54.14      6.98 o 
  -3  19   1        3.20        4.16      4.58 o 
  -2  19   1        2.96       -4.19      6.46 o 
  -1  19   1       35.52       47.78      7.94 o 
   0  19   1       99.86      118.41      8.61 o 
   1  19   1       25.68       24.54      5.67 o 
   2  19   1        3.79        3.31      4.25 o 
   3  19   1      101.91      102.26     12.97 o 
 -11   0   2       46.12       32.45      7.99 o 
 -10   0   2       74.38       70.35      6.25 o 
  -9   0   2       43.37       32.09      4.73 o 
  -8   0   2      163.50      153.09      7.02 o 
  -7   0   2      286.24      311.11      7.01 o 
  -6   0   2       38.47       43.69      2.74 o 
  -5   0   2        4.11       12.92      1.16 o 
  -4   0   2      688.40      585.85      6.29 o 
  -3   0   2     1749.27     1482.69     16.28 o 
  -2   0   2       42.14       49.35      1.05 o 
  -1   0   2      812.77      670.21      6.70 o 
   0   0   2     6639.90     5915.04     40.48 o 
   1   0   2     4944.38     4803.26     35.64 o 
   2   0   2       96.53      114.68      2.71 o 
   3   0   2      328.16      321.82      5.79 o 
   4   0   2     4758.25     4887.56     46.76 o 
   5   0   2      267.95      253.92      6.51 o 
   6   0   2     1120.21     1128.50     16.36 o 
   7   0   2      138.40      156.70      8.62 o 
   8   0   2       80.80       69.04      6.84 o 
   9   0   2      424.34      424.15     14.71 o 
  10   0   2       43.76       40.35      6.52 o 
 -11   1   2      102.40      109.09      8.80 o 
 -10   1   2        2.50       -1.26      2.53 o 
  -9   1   2        0.54       -1.93      1.93 o 
  -8   1   2      113.04      107.28      4.38 o 
  -7   1   2       68.30       64.80      2.52 o 
  -6   1   2        0.30        0.30      0.80 o 
  -5   1   2      132.67      118.85      2.04 o 
  -4   1   2        5.40        8.30      0.56 o 
  -3   1   2      193.53      188.60      3.14 o 
  -2   1   2     7012.19     6560.84     45.31 o 
  -1   1   2     6713.35     6348.96     34.54 o 
   0   1   2      235.14      197.63      3.02 o 
   1   1   2     3050.93     3106.12     16.15 o 
   2   1   2      753.30      721.70      5.54 o 
   3   1   2      381.50      306.38      4.21 o 
   4   1   2      226.97      289.03     12.94 o 
   5   1   2       36.82       35.39      2.17 o 
   6   1   2       63.16       72.42      3.33 o 
   7   1   2       15.02       15.33      2.46 o 
   8   1   2        0.84       -0.88      2.35 o 
   9   1   2      130.30      133.69      6.74 o 
  10   1   2        0.06       -1.24      3.64 o 
 -11   2   2       35.00       42.99      5.52 o 
 -10   2   2        0.10       -2.60      2.60 o 
  -9   2   2        5.52       -1.49      2.34 o 
  -8   2   2       41.39       39.11      4.03 o 
  -7   2   2       88.83       84.85      2.42 o 
  -6   2   2        0.66        0.80      0.99 o 
  -5   2   2        1.45        4.43      0.76 o 
  -4   2   2      264.58      262.83      2.69 o 
  -3   2   2     1172.23     1143.27      7.95 o 
  -2   2   2    11499.14    10692.28     75.35 o 
  -1   2   2      351.07      443.16      3.10 o 
   0   2   2     3562.73     3396.02     16.84 o 
   1   2   2       89.53      105.81      1.70 o 
   2   2   2      210.61      191.65      2.40 o 
   3   2   2     1965.78     1974.69     15.03 o 
   4   2   2     1899.52     2051.27     16.07 o 
   5   2   2      125.92      126.63      4.58 o 
   6   2   2      244.98      247.78      5.35 o 
   7   2   2        4.88        2.43      2.09 o 
   8   2   2        0.21       -1.82      2.53 o 
   9   2   2       72.59       63.01      5.38 o 
  10   2   2        0.23       -2.11      3.25 o 
 -11   3   2        9.20        3.78      3.78 o 
 -10   3   2       68.13       71.13      4.56 o 
  -9   3   2        3.06        1.00      2.44 o 
  -8   3   2       21.33       22.84      2.71 o 
  -7   3   2      329.75      321.72      4.64 o 
  -6   3   2       25.87       27.88      1.72 o 
  -5   3   2      282.81      236.39      2.96 o 
  -4   3   2      121.25      122.75      2.49 o 
  -3   3   2      399.36      322.79      3.31 o 
  -2   3   2    23386.23    21723.75    127.80 o 
  -1   3   2      738.84      773.77     13.75 o 
   0   3   2     7442.64     7268.41     36.29 o 
   1   3   2      875.25      925.17      6.03 o 
   2   3   2      258.60      234.80      3.64 o 
   3   3   2       24.42       27.74      1.66 o 
   4   3   2      987.53     1033.11      9.68 o 
   5   3   2      150.46      135.94      4.14 o 
   6   3   2      320.81      323.85      6.77 o 
   7   3   2      140.84      131.74      4.88 o 
   8   3   2       63.27       64.24      4.99 o 
   9   3   2       30.01       26.86      4.03 o 
  10   3   2        6.66        3.76      3.71 o 
 -11   4   2       54.02       59.32      6.96 o 
 -10   4   2      209.76      219.89      7.62 o 
  -9   4   2      325.86      345.57      8.10 o 
  -8   4   2      201.17      207.19      6.39 o 
  -7   4   2       43.67       37.85      2.95 o 
  -6   4   2       27.01       16.71      1.69 o 
  -5   4   2      572.78      564.36      6.05 o 
  -4   4   2     2601.56     2770.16     19.64 o 
  -3   4   2      105.19      124.73      1.97 o 
  -2   4   2     2863.58     2944.87     19.09 o 
  -1   4   2     1540.56     1447.09      9.35 o 
   0   4   2      160.73      167.67      2.00 o 
   1   4   2        6.85        3.99      0.72 o 
   2   4   2      252.72      312.96      3.79 o 
   3   4   2       11.62       11.91      1.41 o 
   4   4   2      301.99      287.04      4.89 o 
   5   4   2      862.28      910.23     10.58 o 
   6   4   2       12.93       11.79      2.45 o 
   7   4   2        2.72        5.12      3.01 o 
   8   4   2      112.27      108.74      5.80 o 
   9   4   2        0.13       -3.04      3.04 o 
  10   4   2       39.36       42.61      5.05 o 
 -11   5   2        0.01       -1.01      3.83 o 
 -10   5   2        0.30       -2.31      2.71 o 
  -9   5   2       25.60       27.22      4.24 o 
  -8   5   2       17.69       16.83      3.61 o 
  -7   5   2       36.61       25.16      2.56 o 
  -6   5   2      280.19      300.08      4.91 o 
  -5   5   2      206.71      203.96      3.18 o 
  -4   5   2       25.58       23.79      1.56 o 
  -3   5   2      379.05      435.93      4.38 o 
  -2   5   2     1592.39     1481.01     11.26 o 
  -1   5   2        0.53        2.10      0.59 o 
   0   5   2        0.09        0.66      0.63 o 
   1   5   2      590.57      592.17      5.07 o 
   2   5   2      932.30     1016.11      9.17 o 
   3   5   2     1503.56     1525.50     12.88 o 
   4   5   2       55.17       49.25      2.42 o 
   5   5   2       37.61       37.98      2.80 o 
   6   5   2       84.89       87.49      4.33 o 
   7   5   2       18.09       13.74      3.21 o 
   8   5   2       20.79       15.34      3.86 o 
   9   5   2       19.36       19.43      4.11 o 
  10   5   2       25.72       21.72      4.38 o 
 -11   6   2        9.78        8.58      4.27 o 
 -10   6   2        5.84       -1.09      3.16 o 
  -9   6   2        5.57        4.17      2.80 o 
  -8   6   2      764.54      796.45     15.04 o 
  -7   6   2      648.25      637.72     10.16 o 
  -6   6   2       36.96       31.87      1.90 o 
  -5   6   2      558.02      561.44      5.89 o 
  -4   6   2       77.17       88.44      2.17 o 
  -3   6   2      180.05      170.44      2.93 o 
  -2   6   2       83.87       77.61      1.90 o 
  -1   6   2     1181.94     1065.86      9.76 o 
   0   6   2        0.88        0.59      0.92 o 
   1   6   2        6.07        5.89      1.15 o 
   2   6   2      476.21      489.47      6.33 o 
   3   6   2      184.73      160.83      3.50 o 
   4   6   2       65.91       57.85      3.07 o 
   5   6   2       90.40       85.90      3.84 o 
   6   6   2       37.61       38.05      3.39 o 
   7   6   2       28.11       29.60      3.80 o 
   8   6   2       38.24       35.20      5.11 o 
   9   6   2       21.48       14.44      4.26 o 
  10   6   2       13.77        8.66      4.20 o 
 -10   7   2        0.00       -1.72      3.27 o 
  -9   7   2       44.06       33.97      5.62 o 
  -8   7   2      133.23      133.06      6.30 o 
  -7   7   2      341.62      331.35      8.48 o 
  -6   7   2       71.71       85.60      2.85 o 
  -5   7   2       30.58       25.74      1.58 o 
  -4   7   2       51.03       70.67      2.13 o 
  -3   7   2       63.38       74.99      2.50 o 
  -2   7   2     2594.38     2730.61     21.08 o 
  -1   7   2      461.34      492.24      5.37 o 
   0   7   2       10.86       10.24      1.31 o 
   1   7   2       16.62       21.52      1.70 o 
   2   7   2      100.50       93.48      2.81 o 
   3   7   2       21.92       27.14      2.32 o 
   4   7   2       13.99       20.45      1.93 o 
   5   7   2       66.52       58.89      3.21 o 
   6   7   2      514.98      490.65      9.21 o 
   7   7   2       82.84       80.99      5.08 o 
   8   7   2      169.69      197.64      9.61 o 
   9   7   2        2.32        2.07      6.01 o 
  10   7   2        2.72       -0.36      3.81 o 
 -10   8   2        0.21       -1.01      3.99 o 
  -9   8   2        2.05        1.12      2.90 o 
  -8   8   2       52.89       49.35      4.67 o 
  -7   8   2        2.05       -1.98      2.19 o 
  -6   8   2       21.10       16.03      2.18 o 
  -5   8   2       85.49       72.57      2.39 o 
  -4   8   2      320.89      260.57      4.45 o 
  -3   8   2      230.49      190.31      3.41 o 
  -2   8   2       49.65       56.03      2.15 o 
  -1   8   2      163.68      187.09      3.50 o 
   0   8   2      629.28      636.41      7.74 o 
   1   8   2       73.99       75.80      2.83 o 
   2   8   2       77.28       67.94      2.69 o 
   3   8   2     1880.33     1888.73     17.74 o 
   4   8   2      533.36      550.73      8.69 o 
   5   8   2      175.05      167.09      5.49 o 
   6   8   2      505.60      522.12      9.68 o 
   7   8   2       15.47       15.00      3.28 o 
   8   8   2        7.21        5.37      4.01 o 
   9   8   2       34.79       41.57      6.35 o 
 -10   9   2        1.55       -1.43      4.07 o 
  -9   9   2       29.75       32.45      4.59 o 
  -8   9   2        3.19        3.59      4.21 o 
  -7   9   2       18.67       16.95      3.66 o 
  -6   9   2       34.84       35.00      3.00 o 
  -5   9   2      248.30      251.89      4.60 o 
  -4   9   2        2.43        0.66      1.26 o 
  -3   9   2      148.37      155.63      3.37 o 
  -2   9   2      233.93      259.12      4.52 o 
  -1   9   2        1.29        0.75      1.29 o 
   0   9   2      342.87      353.42      5.47 o 
   1   9   2        0.42        0.16      1.61 o 
   2   9   2      711.86      708.45      8.32 o 
   3   9   2        8.10        7.97      1.96 o 
   4   9   2      179.19      202.82      5.35 o 
   5   9   2        9.27       15.72      2.65 o 
   6   9   2      111.45      106.04      5.26 o 
   7   9   2       16.57       20.37      4.07 o 
   8   9   2        0.41        3.42      3.86 o 
   9   9   2      155.35      154.50      8.46 o 
 -10  10   2       19.54       20.98      5.74 o 
  -9  10   2        2.27        1.47      3.40 o 
  -8  10   2       21.48       22.01      4.05 o 
  -7  10   2        2.96        3.12      2.87 o 
  -6  10   2       91.19       82.71      5.04 o 
  -5  10   2       71.94       72.71      4.13 o 
  -4  10   2       98.83       85.42      3.06 o 
  -3  10   2       94.50       94.97      3.03 o 
  -2  10   2        0.11       -0.29      1.18 o 
  -1  10   2        0.20       -1.26      1.34 o 
   0  10   2     1184.41     1130.52     11.71 o 
   1  10   2      133.75      125.97      4.28 o 
   2  10   2       11.37       10.63      1.39 o 
   3  10   2      205.42      210.21      5.75 o 
   4  10   2      289.75      270.99      6.29 o 
   5  10   2      164.83      168.97      6.77 o 
   6  10   2       17.38       16.56      3.05 o 
   7  10   2       12.35       26.83      4.01 o 
   8  10   2       49.45       56.88      5.48 o 
   9  10   2       76.12       74.67      7.18 o 
  -9  11   2       10.07       10.93      3.88 o 
  -8  11   2       39.20       43.54      4.97 o 
  -7  11   2        7.89       11.38      3.52 o 
  -6  11   2       62.88       56.25      4.70 o 
  -5  11   2       50.53       48.51      3.76 o 
  -4  11   2       65.45       67.37      4.41 o 
  -3  11   2       28.13       26.92      2.07 o 
  -2  11   2      122.84      135.15      3.66 o 
  -1  11   2       27.43       22.19      2.25 o 
   0  11   2      237.66      257.34      5.14 o 
   1  11   2       21.88       17.29      2.27 o 
   2  11   2      240.88      221.58      4.52 o 
   3  11   2      103.36      102.00      4.58 o 
   4  11   2      830.19      899.38     13.43 o 
   5  11   2       65.60       82.69      4.52 o 
   6  11   2        5.03        6.59      3.63 o 
   7  11   2        0.63       -2.48      2.77 o 
   8  11   2      265.10      325.05     11.80 o 
  -9  12   2        2.13        2.17      3.98 o 
  -8  12   2        0.13        2.00      3.33 o 
  -7  12   2       28.45       19.17      4.27 o 
  -6  12   2       26.98       23.69      3.70 o 
  -5  12   2        3.25       -2.07      2.72 o 
  -4  12   2       52.47       56.53      4.83 o 
  -3  12   2       37.99       34.57      3.67 o 
  -2  12   2      115.13      111.24      3.86 o 
  -1  12   2       23.06       19.20      2.24 o 
   0  12   2       18.41       16.75      2.07 o 
   1  12   2        2.17       -1.83      1.83 o 
   2  12   2       92.83       93.59      6.88 o 
   3  12   2       88.13       88.25      4.72 o 
   4  12   2      308.25      322.55      7.95 o 
   5  12   2        5.20        5.46      2.83 o 
   6  12   2        0.13       -0.77      2.59 o 
   7  12   2        0.88       -1.76      3.51 o 
   8  12   2       20.62       17.87      5.02 o 
  -8  13   2        0.06       -0.78      3.73 o 
  -7  13   2       19.58       15.56      4.25 o 
  -6  13   2       14.89       14.09      3.33 o 
  -5  13   2       81.66       73.57      5.33 o 
  -4  13   2      137.11      141.15      9.03 o 
  -3  13   2      127.49      146.37      6.66 o 
  -2  13   2      102.18      107.41      5.45 o 
  -1  13   2       24.77       24.14      2.77 o 
   0  13   2       45.67       43.61      3.29 o 
   1  13   2       27.76       29.26      3.11 o 
   2  13   2        0.02       -1.43      2.11 o 
   3  13   2        8.42        1.67      2.42 o 
   4  13   2       14.43       14.66      3.24 o 
   5  13   2       79.37       76.50      5.63 o 
   6  13   2       53.82       56.43      5.43 o 
   7  13   2       26.22       15.04      4.86 o 
   8  13   2        2.66       -8.59      8.59 o 
  -8  14   2       14.83       15.08      4.66 o 
  -7  14   2       52.45       56.02      5.90 o 
  -6  14   2        8.20        4.72      3.17 o 
  -5  14   2       67.10       58.74      5.10 o 
  -4  14   2       58.64       40.03      4.97 o 
  -3  14   2        7.11        4.40      3.12 o 
  -2  14   2      173.76      167.00      6.79 o 
  -1  14   2      122.60      128.85      4.98 o 
   0  14   2       99.91       88.77      4.48 o 
   1  14   2      139.70      122.89      6.48 o 
   2  14   2       20.87       28.06      3.55 o 
   3  14   2        6.83       -2.74      2.78 o 
   4  14   2        9.79        6.68      3.10 o 
   5  14   2       15.90       18.89      5.29 o 
   6  14   2        1.94       -0.43      3.64 o 
   7  14   2        3.04       -4.77      4.93 o 
  -7  15   2       16.15       19.27      4.95 o 
  -6  15   2        0.92       -0.26      3.77 o 
  -5  15   2        9.24       13.12      4.06 o 
  -4  15   2        5.09        2.94      3.70 o 
  -3  15   2       20.84       23.63      4.19 o 
  -2  15   2        1.29       -0.63      3.02 o 
  -1  15   2       12.26        9.06      2.72 o 
   0  15   2       15.73       17.28      3.07 o 
   1  15   2      214.91      238.81      7.63 o 
   2  15   2      193.57      208.63      7.28 o 
   3  15   2       15.18        7.61      3.93 o 
   4  15   2      236.54      268.60      9.40 o 
   5  15   2       30.63       32.76      5.30 o 
   6  15   2        1.88        1.74      4.12 o 
  -6  16   2       12.07       15.88      4.51 o 
  -5  16   2        0.00       -3.29      3.29 o 
  -4  16   2       15.31       20.57      5.01 o 
  -3  16   2       92.37      109.67      7.70 o 
  -2  16   2      142.18      132.43      7.59 o 
  -1  16   2        2.00       -2.60      3.57 o 
   0  16   2       27.74       25.63      4.16 o 
   1  16   2      163.89      183.11      8.23 o 
   2  16   2      220.29      250.50     15.93 o 
   3  16   2        7.48        5.46      3.43 o 
   4  16   2       12.12        9.13      4.14 o 
   5  16   2        9.28        9.22      4.85 o 
   6  16   2       28.09       29.14      5.61 o 
  -6  17   2        2.67        0.00      4.27 o 
  -5  17   2        4.31        2.75      5.44 o 
  -4  17   2        1.68        2.45      3.54 o 
  -3  17   2        0.93       -3.19      4.45 o 
  -2  17   2        7.40        7.38      4.36 o 
  -1  17   2        0.76       -4.33      4.33 o 
   0  17   2       31.04       19.40      7.29 o 
   1  17   2       21.19       10.11      6.74 o 
   2  17   2        8.39        3.85      4.35 o 
   3  17   2       15.82       10.83      5.57 o 
   4  17   2        0.30       -3.80      3.80 o 
   5  17   2        3.47       -4.18      4.18 o 
  -5  18   2        0.84       -7.91      7.91 o 
  -4  18   2        3.30        3.13      4.21 o 
  -3  18   2        0.89       -4.83      4.83 o 
  -2  18   2       19.82       11.66      5.16 o 
  -1  18   2        0.02       -4.37      4.37 o 
   0  18   2       93.09      104.81      7.95 o 
   1  18   2       27.96       40.84      6.36 o 
   2  18   2       27.16       34.04      6.00 o 
   3  18   2        9.82       -3.08      7.48 o 
   4  18   2       15.17        3.95      5.01 o 
  -3  19   2        6.92       -3.09      5.29 o 
  -2  19   2        9.59        5.44      5.08 o 
  -1  19   2        1.91       -1.20      4.40 o 
   0  19   2        6.88        8.91      4.67 o 
   1  19   2       14.12       14.73      5.57 o 
   2  19   2        4.22       -1.33      4.56 o 
 -11   1   3      187.78      212.49     22.94 o 
 -10   1   3      110.48      115.43      6.03 o 
  -9   1   3        2.02        0.11      1.83 o 
  -8   1   3       22.13       20.36      2.16 o 
  -7   1   3        3.53        5.65      1.01 o 
  -6   1   3      594.68      538.06      5.45 o 
  -5   1   3       92.17       99.90      2.75 o 
  -4   1   3       33.16       45.53      1.49 o 
  -3   1   3     1267.15     1216.35     10.91 o 
  -2   1   3      423.07      410.03      4.45 o 
  -1   1   3      412.60      384.34      3.89 o 
   0   1   3      248.50      270.55      2.48 o 
   1   1   3      970.81      921.81      6.13 o 
   2   1   3      583.81      589.25      5.65 o 
   3   1   3      161.59      163.81      3.64 o 
   4   1   3      348.15      426.25      6.37 o 
   5   1   3       40.19       38.01      2.59 o 
   6   1   3       46.92       44.30      3.20 o 
   7   1   3       46.35       45.43      3.56 o 
   8   1   3       10.28        9.84      3.41 o 
   9   1   3      188.58      196.88     11.73 o 
  10   1   3        4.28       -3.59      3.59 o 
 -11   2   3        6.76       11.19      5.03 o 
 -10   2   3      163.39      177.88      7.29 o 
  -9   2   3       18.00       15.02      2.40 o 
  -8   2   3      106.69      108.75      3.77 o 
  -7   2   3        2.68        2.70      0.92 o 
  -6   2   3      221.10      229.95      3.34 o 
  -5   2   3        0.04       -0.38      0.58 o 
  -4   2   3      593.56      567.58      7.71 o 
  -3   2   3      699.47      616.59      4.91 o 
  -2   2   3    15347.14    14612.27     90.58 o 
  -1   2   3        2.61        8.40      0.61 o 
   0   2   3     3228.87     3040.34     15.31 o 
   1   2   3     1691.84     1657.44      9.71 o 
   2   2   3       13.37       20.73      1.31 o 
   3   2   3      475.42      462.80      6.03 o 
   4   2   3      605.68      636.53      8.47 o 
   5   2   3        0.02       -1.51      1.51 o 
   6   2   3       61.20       55.80      3.43 o 
   7   2   3        1.80       -1.98      1.98 o 
   8   2   3        0.12       -1.50      2.76 o 
   9   2   3        3.76        3.44      4.20 o 
  10   2   3        3.34        1.91      3.95 o 
 -11   3   3      179.25      219.52     13.09 o 
 -10   3   3       51.82       62.34      4.96 o 
  -9   3   3      734.74      745.04     11.26 o 
  -8   3   3       52.55       56.38      3.21 o 
  -7   3   3      131.76      127.39      2.84 o 
  -6   3   3       84.70       71.52      2.33 o 
  -5   3   3     1130.78     1149.24     10.64 o 
  -4   3   3      276.49      271.71      3.14 o 
  -3   3   3     1596.53     1731.29     12.16 o 
  -2   3   3     5388.54     5320.88     30.60 o 
  -1   3   3     1254.07     1334.93      8.43 o 
   0   3   3      320.49      348.71      3.00 o 
   1   3   3       30.20       30.21      1.15 o 
   2   3   3     1993.89     1944.90     14.68 o 
   3   3   3      364.76      380.48      5.61 o 
   4   3   3        2.67        2.75      1.62 o 
   5   3   3       66.52       59.80      3.31 o 
   6   3   3      201.32      204.38      5.94 o 
   7   3   3        0.82       -2.19      2.35 o 
   8   3   3       26.42       22.36      4.15 o 
   9   3   3        5.81        7.69      3.52 o 
  10   3   3        0.05       -3.41      3.41 o 
 -11   4   3        2.55        4.94      3.66 o 
 -10   4   3      204.49      210.24     13.52 o 
  -9   4   3       84.55       91.82      7.97 o 
  -8   4   3      235.68      230.94      5.70 o 
  -7   4   3       56.39       59.67      2.82 o 
  -6   4   3      150.42      146.96      2.55 o 
  -5   4   3      654.70      626.83      5.77 o 
  -4   4   3      199.07      236.31      6.70 o 
  -3   4   3       44.44       42.93      1.90 o 
  -2   4   3      376.13      383.05      4.10 o 
  -1   4   3     2233.12     2532.88     25.62 o 
   0   4   3       72.79       46.04      1.54 o 
   1   4   3     1310.33     1246.22      9.25 o 
   2   4   3     4439.15     4581.62     33.93 o 
   3   4   3      422.86      466.98      6.32 o 
   4   4   3        7.84        7.42      1.73 o 
   5   4   3       15.99       18.34      2.34 o 
   6   4   3        5.90        1.21      2.14 o 
   7   4   3      146.93      143.42      5.41 o 
   8   4   3      140.79      135.81      6.82 o 
   9   4   3       44.08       43.13      5.10 o 
  10   4   3        1.35       -3.39      3.39 o 
 -11   5   3       37.75       41.60      5.20 o 
 -10   5   3       24.64       23.21      4.28 o 
  -9   5   3      158.11      160.01      6.93 o 
  -8   5   3       13.69       15.07      2.49 o 
  -7   5   3      124.28      125.65      3.42 o 
  -6   5   3       20.86       21.35      1.44 o 
  -5   5   3      289.69      274.06      4.21 o 
  -4   5   3     8065.55     8278.03     61.66 o 
  -3   5   3    11201.33    11593.56     83.11 o 
  -2   5   3      374.05      322.78      4.00 o 
  -1   5   3     1229.18     1138.74      8.27 o 
   0   5   3      257.90      212.26      2.86 o 
   1   5   3     1337.25     1268.46     10.67 o 
   2   5   3       43.17       33.78      1.99 o 
   3   5   3       88.71       66.33      2.75 o 
   4   5   3       31.10       34.99      2.33 o 
   5   5   3       18.46       15.36      2.60 o 
   6   5   3       65.69       61.54      4.14 o 
   7   5   3       94.40       90.77      6.05 o 
   8   5   3        0.80       -1.15      3.28 o 
   9   5   3        2.32       -0.61      3.51 o 
  10   5   3        0.12       -0.31      3.53 o 
 -11   6   3        0.52       -3.87      3.87 o 
 -10   6   3        2.36       -1.37      4.11 o 
  -9   6   3        0.01        1.06      2.52 o 
  -8   6   3      397.63      375.64      9.56 o 
  -7   6   3       51.48       39.62      3.40 o 
  -6   6   3        0.01       -0.81      0.81 o 
  -5   6   3      134.89      152.33      3.08 o 
  -4   6   3      128.46      107.13      2.40 o 
  -3   6   3      324.99      319.68      4.63 o 
  -2   6   3      410.91      392.41      5.09 o 
  -1   6   3      668.22      611.35      6.57 o 
   0   6   3       71.62       84.39      2.05 o 
   1   6   3        0.15       -0.36      1.19 o 
   2   6   3      591.13      623.33      7.84 o 
   3   6   3       42.21       37.69      2.25 o 
   4   6   3      207.15      220.87      4.86 o 
   5   6   3        1.59        3.03      2.06 o 
   6   6   3      413.79      428.72      8.72 o 
   7   6   3      398.38      418.63     14.04 o 
   8   6   3      135.79      141.26      8.44 o 
   9   6   3        4.25       -0.15      3.36 o 
 -11   7   3        5.66        5.59      8.23 o 
 -10   7   3       10.45        9.11      4.08 o 
  -9   7   3        4.82        5.70      3.49 o 
  -8   7   3       29.42       32.74      3.98 o 
  -7   7   3       23.48       16.52      2.79 o 
  -6   7   3      111.22      128.74      3.34 o 
  -5   7   3      306.48      322.69      4.69 o 
  -4   7   3      160.07      180.67      3.86 o 
  -3   7   3       18.78       20.04      1.63 o 
  -2   7   3      411.81      455.07      7.20 o 
  -1   7   3      160.51      140.61      3.19 o 
   0   7   3      541.09      551.43      6.60 o 
   1   7   3      164.06      126.23      3.41 o 
   2   7   3      476.12      443.19      6.47 o 
   3   7   3      914.98      836.93      9.89 o 
   4   7   3        9.90        5.83      1.62 o 
   5   7   3       19.09       16.41      2.78 o 
   6   7   3        5.17        2.09      2.87 o 
   7   7   3      191.79      213.29      7.82 o 
   8   7   3      165.14      179.52      8.56 o 
   9   7   3        0.18       -3.63      3.63 o 
 -10   8   3        0.49       -3.57      3.57 o 
  -9   8   3       17.79       19.67      4.71 o 
  -8   8   3       51.75       42.17      4.11 o 
  -7   8   3      233.65      251.98      7.47 o 
  -6   8   3       37.65       41.81      2.66 o 
  -5   8   3       35.78       41.68      2.69 o 
  -4   8   3        0.14       -0.94      1.40 o 
  -3   8   3      173.76      170.00      3.94 o 
  -2   8   3     1042.85     1065.31      9.13 o 
  -1   8   3        5.74        2.79      1.34 o 
   0   8   3       26.84       19.02      1.75 o 
   1   8   3       48.34       47.02      2.61 o 
   2   8   3       24.63       24.77      2.11 o 
   3   8   3      123.55      137.29      4.44 o 
   4   8   3        9.83        6.40      2.44 o 
   5   8   3       70.16       56.34      4.03 o 
   6   8   3      136.39      137.51      5.86 o 
   7   8   3      171.25      208.70      7.82 o 
   8   8   3        2.04        2.21      4.05 o 
   9   8   3       41.62       36.99      6.43 o 
 -10   9   3        0.04       -2.67      4.01 o 
  -9   9   3       24.70       20.65      3.88 o 
  -8   9   3        0.06       -3.03      3.03 o 
  -7   9   3      119.59      112.34     12.36 o 
  -6   9   3        0.00       -1.90      1.90 o 
  -5   9   3      640.80      689.93      9.67 o 
  -4   9   3       30.42       21.76      2.33 o 
  -3   9   3        0.00       -1.20      1.30 o 
  -2   9   3       17.82       13.47      1.43 o 
  -1   9   3      183.23      174.26      3.91 o 
   0   9   3        5.70        3.39      1.44 o 
   1   9   3       13.00       11.82      1.73 o 
   2   9   3      101.58       91.50      3.52 o 
   3   9   3      269.21      244.33      4.90 o 
   4   9   3      256.90      259.71      6.22 o 
   5   9   3        1.33       -2.58      2.58 o 
   6   9   3        4.43        2.83      2.73 o 
   7   9   3        3.05        0.19      3.16 o 
   8   9   3       91.38       99.80      7.02 o 
   9   9   3        0.26       -4.45      4.45 o 
 -10  10   3        7.91        8.02      5.02 o 
  -9  10   3       33.75       30.02      4.74 o 
  -8  10   3       23.42       14.46      3.83 o 
  -7  10   3        3.15        1.52      2.93 o 
  -6  10   3        0.24       -2.42      2.42 o 
  -5  10   3        2.14       -1.72      2.04 o 
  -4  10   3      106.36      118.62      7.17 o 
  -3  10   3      388.21      413.88      7.20 o 
  -2  10   3      337.29      331.69      4.85 o 
  -1  10   3       70.92       80.64      3.07 o 
   0  10   3        0.05       -1.35      1.35 o 
   1  10   3       13.20        7.72      1.74 o 
   2  10   3      118.83      116.80      4.46 o 
   3  10   3        0.07        0.41      1.94 o 
   4  10   3     1064.82     1062.97     13.55 o 
   5  10   3        7.11        4.46      2.61 o 
   6  10   3      126.90      118.43      6.45 o 
   7  10   3       69.30       69.52      5.43 o 
   8  10   3        0.04       -2.51      3.38 o 
  -9  11   3       40.33       41.52      5.04 o 
  -8  11   3        0.14       -2.60      2.89 o 
  -7  11   3       56.62       67.98      5.44 o 
  -6  11   3        2.26        0.94      2.81 o 
  -5  11   3       82.60       66.64      5.44 o 
  -4  11   3       17.56       12.18      2.75 o 
  -3  11   3        0.01       -0.82      0.86 o 
  -2  11   3      239.95      232.89      4.21 o 
  -1  11   3      246.90      278.81      5.46 o 
   0  11   3        1.70        0.98      1.79 o 
   1  11   3        0.92        2.93      1.64 o 
   2  11   3      108.93      117.42      4.18 o 
   3  11   3       87.92       66.35      4.10 o 
   4  11   3      862.43      912.24     13.78 o 
   5  11   3        4.76        6.41      2.73 o 
   6  11   3        7.67        5.81      3.06 o 
   7  11   3       37.66       24.43      4.19 o 
   8  11   3        2.41        4.34      4.07 o 
  -9  12   3        1.81        2.39      3.91 o 
  -8  12   3        2.11        4.76      3.72 o 
  -7  12   3       30.50       34.73      4.85 o 
  -6  12   3      308.64      299.64      8.95 o 
  -5  12   3        2.34       -2.79      3.07 o 
  -4  12   3       67.84       73.70      4.97 o 
  -3  12   3       30.87       27.66      3.29 o 
  -2  12   3      546.00      535.53      8.61 o 
  -1  12   3        1.73        2.56      1.70 o 
   0  12   3      198.98      213.52      5.35 o 
   1  12   3       33.75       28.89      2.53 o 
   2  12   3      214.70      237.02      7.89 o 
   3  12   3       42.88       43.94      4.16 o 
   4  12   3      239.81      255.64      7.45 o 
   5  12   3       31.66       28.04      3.75 o 
   6  12   3      136.95      146.57      9.16 o 
   7  12   3        5.31        4.95      3.75 o 
   8  12   3        0.03        4.00      4.61 o 
  -8  13   3       45.44       46.80      5.46 o 
  -7  13   3       57.82       61.06      5.78 o 
  -6  13   3      122.78      135.59      6.79 o 
  -5  13   3       84.61       66.92      5.73 o 
  -4  13   3       11.81        6.87      3.93 o 
  -3  13   3        8.34        7.15      3.27 o 
  -2  13   3      169.32      195.35      5.43 o 
  -1  13   3       44.70       36.67      2.78 o 
   0  13   3        0.15        0.10      2.07 o 
   1  13   3       14.95       17.76      2.43 o 
   2  13   3      318.46      332.42      8.09 o 
   3  13   3       61.70       55.55      4.74 o 
   4  13   3        8.24        6.75      2.74 o 
   5  13   3        5.16        1.06      3.51 o 
   6  13   3       32.27       36.02      5.04 o 
   7  13   3       24.54       20.64      5.05 o 
  -8  14   3       19.57       23.42      4.99 o 
  -7  14   3       17.81       16.05      4.65 o 
  -6  14   3       71.27       66.68      5.91 o 
  -5  14   3        3.48        5.14      3.53 o 
  -4  14   3      183.65      174.44      9.42 o 
  -3  14   3       71.53       65.81      5.15 o 
  -2  14   3       27.36       25.45      4.04 o 
  -1  14   3       65.27       60.36      4.44 o 
   0  14   3       16.23       15.62      3.09 o 
   1  14   3      304.91      292.98      8.22 o 
   2  14   3       97.97      100.65      5.83 o 
   3  14   3       13.46        9.21      3.40 o 
   4  14   3        8.68        1.05      3.04 o 
   5  14   3       12.12        8.04      4.22 o 
   6  14   3        3.46        2.21      4.43 o 
   7  14   3        7.43        8.23      9.84 o 
  -7  15   3       16.47       21.75      5.20 o 
  -6  15   3       10.01        9.93      4.28 o 
  -5  15   3       19.39       12.98      4.53 o 
  -4  15   3        0.34        4.20      3.53 o 
  -3  15   3        4.96        7.41      3.65 o 
  -2  15   3       23.38       22.88      4.69 o 
  -1  15   3        0.01       -2.68      2.68 o 
   0  15   3       22.82       21.08      4.92 o 
   1  15   3      269.88      289.81     12.02 o 
   2  15   3       72.47       80.08      5.50 o 
   3  15   3       19.08       20.37      5.72 o 
   4  15   3       31.89       22.04      4.16 o 
   5  15   3       12.27       11.39      4.68 o 
   6  15   3        0.03       -0.95      3.93 o 
  -6  16   3        8.11        3.30      4.83 o 
  -5  16   3        6.45        6.90      4.99 o 
  -4  16   3        5.69       -0.34      4.01 o 
  -3  16   3      150.40      156.58     10.87 o 
  -2  16   3        8.86       13.76      4.08 o 
  -1  16   3        7.39        1.71      3.33 o 
   0  16   3       55.23       58.36      5.93 o 
   1  16   3       87.35       98.43      6.03 o 
   2  16   3       58.51       48.77      5.94 o 
   3  16   3        0.20       -3.18      3.18 o 
   4  16   3       22.18       17.34      5.19 o 
   5  16   3        6.54       -1.28      3.99 o 
  -6  17   3        4.98        1.29      5.60 o 
  -5  17   3       13.03       16.47      4.62 o 
  -4  17   3        0.83       -2.22      4.19 o 
  -3  17   3       15.14       17.45      5.11 o 
  -2  17   3      106.09      109.17      7.31 o 
  -1  17   3       20.09       10.49      4.69 o 
   0  17   3        3.67       -3.27      3.27 o 
   1  17   3        6.30        0.43      3.91 o 
   2  17   3       47.23       45.97      9.24 o 
   3  17   3       38.78       37.73      4.88 o 
   4  17   3       23.14       26.29      6.25 o 
  -4  18   3        7.50        5.07      5.29 o 
  -3  18   3       65.68       66.35      7.52 o 
  -2  18   3        4.03       -3.80      5.56 o 
  -1  18   3       15.54       14.86      4.44 o 
   0  18   3       43.59       40.65      8.95 o 
   1  18   3       54.73       53.72      6.79 o 
   2  18   3        0.11       -1.86      4.09 o 
   3  18   3        2.96       -4.27      4.82 o 
  -3  19   3       11.85       13.33      6.61 o 
  -2  19   3        3.15       -5.29      5.29 o 
  -1  19   3        0.00       -4.39      4.39 o 
   0  19   3        0.00       -2.19      4.42 o 
   1  19   3        3.12        1.03      4.74 o 
 -11   0   4      249.21      306.49     19.11 o 
 -10   0   4      211.95      218.51     13.71 o 
  -9   0   4       93.70       88.14      9.18 o 
  -8   0   4      132.12      138.22      8.49 o 
  -7   0   4       49.96       44.75      6.56 o 
  -6   0   4      959.83      961.67     22.48 o 
  -5   0   4     1173.00     1180.79     30.16 o 
  -4   0   4      179.46      152.91      2.21 o 
  -3   0   4     3613.32     3562.03     39.14 o 
  -2   0   4     1934.58     2009.56     16.26 o 
  -1   0   4        2.13        5.66      1.08 o 
   0   0   4     2897.83     2840.63     23.74 o 
   1   0   4     8638.42     8712.67     78.09 o 
   2   0   4      427.44      446.77      8.36 o 
   3   0   4       79.59       87.52      5.07 o 
   4   0   4        0.22       -2.19      2.19 o 
   5   0   4       98.79       87.30      5.24 o 
   6   0   4        2.33       -2.57      2.57 o 
   7   0   4       17.45       11.48      3.65 o 
   8   0   4      114.52      109.81     12.51 o 
   9   0   4      113.83       99.99     13.44 o 
 -11   1   4       57.88       77.71      7.17 o 
 -10   1   4      242.83      285.08     11.17 o 
  -9   1   4       93.51      102.95      4.48 o 
  -8   1   4        9.60        9.07      2.10 o 
  -7   1   4       26.34       29.58      1.93 o 
  -6   1   4      172.97      166.68      4.43 o 
  -5   1   4        1.56        0.97      0.78 o 
  -4   1   4      417.61      438.46      4.23 o 
  -3   1   4       88.32       69.94      2.21 o 
  -2   1   4      183.69      208.82      2.43 o 
  -1   1   4      171.09      140.18      1.89 o 
   0   1   4      412.76      339.64      3.07 o 
   1   1   4     1213.83     1257.88      9.35 o 
   2   1   4      635.41      669.54      7.46 o 
   3   1   4       10.27        6.32      1.65 o 
   4   1   4      747.12      754.81      9.34 o 
   5   1   4       40.12       34.01      2.70 o 
   6   1   4       23.44       23.19      3.40 o 
   7   1   4        0.50       -2.36      2.36 o 
   8   1   4       26.65       18.52      4.10 o 
   9   1   4        7.77       10.75      4.34 o 
 -11   2   4       75.28       80.98      7.26 o 
 -10   2   4       91.29      101.13      7.32 o 
  -9   2   4       62.73       58.58      4.04 o 
  -8   2   4       23.67       24.03      2.83 o 
  -7   2   4        3.92        3.53      1.24 o 
  -6   2   4      392.44      413.69      5.88 o 
  -5   2   4      354.39      353.92      6.19 o 
  -4   2   4       20.63       15.31      0.88 o 
  -3   2   4      363.60      352.41      3.69 o 
  -2   2   4      181.14      218.86      2.44 o 
  -1   2   4      563.74      549.83      3.96 o 
   0   2   4      113.63      110.76      2.09 o 
   1   2   4       31.94       33.06      1.61 o 
   2   2   4      310.16      285.35      4.62 o 
   3   2   4      287.64      267.11      5.26 o 
   4   2   4      592.14      652.42      9.07 o 
   5   2   4       96.81       77.42      3.57 o 
   6   2   4       15.22       13.85      2.95 o 
   7   2   4       11.75        6.52      2.91 o 
   8   2   4       29.79       21.84      4.00 o 
   9   2   4       19.79       11.56      4.12 o 
 -11   3   4      136.16      131.01      9.76 o 
 -10   3   4      143.16      164.60      8.41 o 
  -9   3   4      208.73      244.47     10.04 o 
  -8   3   4       83.91       86.64      4.76 o 
  -7   3   4      130.00      114.03      8.03 o 
  -6   3   4       44.98       48.08      2.68 o 
  -5   3   4      114.39      102.91      3.09 o 
  -4   3   4      134.23      131.79      1.96 o 
  -3   3   4     1676.97     1703.05     13.35 o 
  -2   3   4     1344.55     1289.48      8.84 o 
  -1   3   4      443.15      456.24      3.92 o 
   0   3   4     1615.86     1567.24     10.13 o 
   1   3   4      270.77      263.07      3.92 o 
   2   3   4     2844.49     2873.73     22.96 o 
   3   3   4      295.76      320.95      5.74 o 
   4   3   4      242.27      236.48      5.44 o 
   5   3   4      154.90      162.95      5.31 o 
   6   3   4       24.00       11.66      3.61 o 
   7   3   4      278.53      273.44      7.23 o 
   8   3   4      154.18      149.55      7.84 o 
   9   3   4        1.41       -3.57      3.57 o 
 -11   4   4       10.26        3.59      4.51 o 
 -10   4   4       90.22      106.12      8.46 o 
  -9   4   4        2.08        4.51      2.79 o 
  -8   4   4      323.31      335.86      8.56 o 
  -7   4   4        0.05       -1.26      1.49 o 
  -6   4   4      174.66      159.95      3.03 o 
  -5   4   4      742.78      712.95      6.60 o 
  -4   4   4     5526.69     5708.81     40.43 o 
  -3   4   4     2307.71     2530.85     17.92 o 
  -2   4   4       22.15       23.74      1.18 o 
  -1   4   4        1.22        0.95      0.64 o 
   0   4   4     2690.09     2701.50     17.12 o 
   1   4   4      121.07      130.27      2.98 o 
   2   4   4     3329.46     3455.56     30.38 o 
   3   4   4     1422.24     1508.39     14.87 o 
   4   4   4      183.46      173.35      4.84 o 
   5   4   4       54.94       52.21      3.33 o 
   6   4   4       42.70       39.29      4.29 o 
   7   4   4       53.15       54.51      4.05 o 
   8   4   4        7.29        7.89      3.58 o 
   9   4   4        3.79       -2.90      3.78 o 
 -11   5   4        0.97       -1.58      4.50 o 
 -10   5   4       19.01       18.07      4.27 o 
  -9   5   4      457.95      485.78     12.17 o 
  -8   5   4      323.27      314.60      7.95 o 
  -7   5   4       43.94       45.60      2.38 o 
  -6   5   4       14.28       12.11      1.13 o 
  -5   5   4      263.43      261.99      3.91 o 
  -4   5   4     1244.93     1212.93     15.39 o 
  -3   5   4      798.47      793.94     10.06 o 
  -2   5   4      320.80      346.33      5.56 o 
  -1   5   4       69.07       75.88      1.88 o 
   0   5   4      728.07      720.49      6.58 o 
   1   5   4     2401.20     2471.31     18.65 o 
   2   5   4     1184.89     1287.71     12.51 o 
   3   5   4      287.41      273.00      5.21 o 
   4   5   4       12.09        8.69      2.13 o 
   5   5   4       97.49       87.55      4.12 o 
   6   5   4       13.57       16.76      2.91 o 
   7   5   4        2.61        2.73      3.52 o 
   8   5   4       14.60        9.52      3.57 o 
   9   5   4        9.10        8.91      4.38 o 
 -11   6   4       10.22        7.62      3.46 o 
 -10   6   4        0.38        0.33      3.25 o 
  -9   6   4        4.34        0.90      3.65 o 
  -8   6   4        4.89        1.65      2.80 o 
  -7   6   4      165.99      151.69      4.71 o 
  -6   6   4      134.42      134.16      2.87 o 
  -5   6   4      131.22      143.13      3.11 o 
  -4   6   4     2415.71     2376.61     20.53 o 
  -3   6   4     1468.55     1569.42     14.66 o 
  -2   6   4      100.32      105.27      3.21 o 
  -1   6   4      348.60      369.55      4.61 o 
   0   6   4      518.63      528.87      6.01 o 
   1   6   4     2383.46     2522.61     20.68 o 
   2   6   4      283.69      344.11      5.68 o 
   3   6   4      635.37      627.61      8.22 o 
   4   6   4        0.84        2.32      1.70 o 
   5   6   4        5.98        8.05      2.36 o 
   6   6   4      149.18      150.29      6.17 o 
   7   6   4      149.64      165.28      7.38 o 
   8   6   4        1.12       -4.40      4.40 o 
   9   6   4        7.39        3.09      3.99 o 
 -11   7   4        7.39       14.28      4.91 o 
 -10   7   4      111.40      112.42      8.56 o 
  -9   7   4       37.22       19.47      4.29 o 
  -8   7   4       56.98       50.77      3.84 o 
  -7   7   4       46.69       38.53      3.33 o 
  -6   7   4      425.22      427.93      6.56 o 
  -5   7   4      114.94      106.88      3.60 o 
  -4   7   4     1176.40     1147.63     11.94 o 
  -3   7   4       51.49       39.33      2.25 o 
  -2   7   4      269.46      223.26      3.62 o 
  -1   7   4       58.41       72.36      2.66 o 
   0   7   4       83.72       97.97      2.36 o 
   1   7   4        0.00       -1.21      1.50 o 
   2   7   4        2.53        3.44      1.71 o 
   3   7   4        3.50        1.61      1.65 o 
   4   7   4       24.27       27.47      2.42 o 
   5   7   4      173.20      163.79      7.01 o 
   6   7   4        8.51        7.12      2.86 o 
   7   7   4      234.57      244.31      8.34 o 
   8   7   4        0.13       -3.59      3.59 o 
   9   7   4       60.68       82.52      6.50 o 
 -10   8   4        0.20       -3.75      3.75 o 
  -9   8   4       76.45       71.76      9.04 o 
  -8   8   4       11.18        8.08      2.70 o 
  -7   8   4        3.07        1.91      2.28 o 
  -6   8   4      651.82      666.33     11.44 o 
  -5   8   4        2.84        0.44      1.68 o 
  -4   8   4      165.17      163.97      4.45 o 
  -3   8   4       80.73       92.58      3.93 o 
  -2   8   4       12.17        9.02      1.12 o 
  -1   8   4       12.38       10.42      1.65 o 
   0   8   4      376.92      388.95      5.40 o 
   1   8   4       74.55       66.87      3.00 o 
   2   8   4      287.08      283.10      5.61 o 
   3   8   4      433.52      452.22      7.49 o 
   4   8   4      172.25      171.96      5.16 o 
   5   8   4      110.86      115.72      5.37 o 
   6   8   4        4.36        0.77      2.80 o 
   7   8   4      160.37      194.24      9.15 o 
   8   8   4       12.90       13.35      4.56 o 
   9   8   4       35.92       20.58     11.08 o 
 -10   9   4        0.88       -0.07      4.51 o 
  -9   9   4        0.27        1.12      3.87 o 
  -8   9   4       72.32       58.81      4.95 o 
  -7   9   4      210.29      205.64      7.40 o 
  -6   9   4      141.77      145.96      5.72 o 
  -5   9   4       38.16       35.78      2.94 o 
  -4   9   4       62.93       71.32      4.28 o 
  -3   9   4      346.16      357.21      6.25 o 
  -2   9   4       38.39       43.94      2.78 o 
  -1   9   4      124.70      124.25      4.55 o 
   0   9   4      332.98      328.72      5.54 o 
   1   9   4      254.98      224.98      5.00 o 
   2   9   4        7.44        4.11      1.79 o 
   3   9   4      271.73      282.92      6.15 o 
   4   9   4      261.67      265.45      6.91 o 
   5   9   4        1.96        0.11      2.55 o 
   6   9   4        0.97       -2.51      2.51 o 
   7   9   4      102.70      106.79      6.56 o 
   8   9   4        2.98       -1.85      4.26 o 
 -10  10   4        5.65        4.85      4.03 o 
  -9  10   4       34.92       43.98      6.17 o 
  -8  10   4        0.04       -2.70      2.70 o 
  -7  10   4      147.24      148.05     11.56 o 
  -6  10   4       32.18       41.48      4.29 o 
  -5  10   4      490.10      478.59     11.14 o 
  -4  10   4       27.46       22.39      3.63 o 
  -3  10   4       26.44       21.53      2.11 o 
  -2  10   4        3.23        0.70      1.50 o 
  -1  10   4        3.44        2.24      1.61 o 
   0  10   4      106.93       98.79      3.46 o 
   1  10   4        1.71        1.04      1.55 o 
   2  10   4      299.60      309.04      6.48 o 
   3  10   4      103.79      102.24      4.36 o 
   4  10   4      216.75      208.93      6.00 o 
   5  10   4       42.10       34.26      3.70 o 
   6  10   4       64.74       70.40      5.64 o 
   7  10   4       29.15       31.43      4.82 o 
   8  10   4        2.33        1.22      4.14 o 
  -9  11   4        9.34       10.97      4.77 o 
  -8  11   4       52.40       50.54      5.17 o 
  -7  11   4        2.39        2.19      2.95 o 
  -6  11   4        4.81        9.97      3.53 o 
  -5  11   4      388.17      383.79     10.18 o 
  -4  11   4      210.01      215.22      7.36 o 
  -3  11   4      188.91      213.62      6.63 o 
  -2  11   4      172.63      165.66      4.34 o 
  -1  11   4      189.17      191.07      5.10 o 
   0  11   4      381.72      374.93      6.59 o 
   1  11   4       11.93       12.20      1.99 o 
   2  11   4       18.53       21.41      2.99 o 
   3  11   4        0.08       -2.19      2.19 o 
   4  11   4      518.88      524.68     10.11 o 
   5  11   4       25.66       21.82      3.41 o 
   6  11   4        9.91        8.47      3.67 o 
   7  11   4        0.12        1.08      3.20 o 
   8  11   4        2.80       -7.01      7.01 o 
  -9  12   4       53.35       57.01      8.78 o 
  -8  12   4        0.05        0.58      3.45 o 
  -7  12   4       18.23       23.88      4.24 o 
  -6  12   4       56.89       53.96      5.66 o 
  -5  12   4      106.70      134.59      7.29 o 
  -4  12   4       40.85       40.29      3.79 o 
  -3  12   4      441.60      469.73      9.99 o 
  -2  12   4       81.64       75.15      4.21 o 
  -1  12   4      484.44      476.74      8.08 o 
   0  12   4      923.20      992.89     12.22 o 
   1  12   4      322.52      340.17      6.87 o 
   2  12   4      101.33       97.19      4.70 o 
   3  12   4        0.04        2.42      2.56 o 
   4  12   4      197.82      208.22      7.06 o 
   5  12   4       42.98       56.68      4.79 o 
   6  12   4        0.04       -1.51      3.25 o 
   7  12   4       51.86       60.22      5.43 o 
  -8  13   4        0.49        6.03      4.08 o 
  -7  13   4        7.72       10.82      4.28 o 
  -6  13   4        8.47        7.07      3.97 o 
  -5  13   4       28.85       22.10      4.13 o 
  -4  13   4       67.51       74.10      5.94 o 
  -3  13   4       27.57       31.60      3.72 o 
  -2  13   4      808.29      861.24     14.23 o 
  -1  13   4      288.97      300.18      6.78 o 
   0  13   4      878.64      957.91     13.09 o 
   1  13   4       97.87      106.48      5.37 o 
   2  13   4      211.08      216.36      8.04 o 
   3  13   4       29.75       32.55      4.51 o 
   4  13   4       36.93       33.14      4.24 o 
   5  13   4       56.82       55.37      6.45 o 
   6  13   4       10.30       11.56      4.52 o 
   7  13   4       18.64       21.15      6.06 o 
  -8  14   4        7.20        9.56      4.38 o 
  -7  14   4       18.29       16.68      4.59 o 
  -6  14   4        0.23       -3.90      3.90 o 
  -5  14   4       43.10       35.63      4.98 o 
  -4  14   4      169.23      175.04      8.69 o 
  -3  14   4       15.39       13.42      3.61 o 
  -2  14   4      119.56      131.58      6.35 o 
  -1  14   4      338.53      383.50     10.15 o 
   0  14   4      188.86      212.39      7.10 o 
   1  14   4       18.31       19.85      3.35 o 
   2  14   4      480.30      531.22     11.38 o 
   3  14   4      145.53      138.94      6.82 o 
   4  14   4        2.77       -2.24      3.60 o 
   5  14   4        3.52       -1.54      4.33 o 
   6  14   4       31.19       34.39      6.21 o 
  -7  15   4       52.56       49.47      5.86 o 
  -6  15   4        0.06       -3.64      3.64 o 
  -5  15   4       12.07       15.73      5.64 o 
  -4  15   4       21.66       14.19      4.64 o 
  -3  15   4        6.32        0.92      3.83 o 
  -2  15   4       87.88       98.69      6.39 o 
  -1  15   4      272.88      317.90     11.75 o 
   0  15   4       18.03       17.41      4.62 o 
   1  15   4      193.32      216.49     12.27 o 
   2  15   4      201.76      225.56      8.42 o 
   3  15   4        2.31       -3.68      3.68 o 
   4  15   4        8.28       -3.57      5.24 o 
   5  15   4       49.94       48.26      6.41 o 
  -6  16   4       11.72        6.97      4.97 o 
  -5  16   4        0.01       -3.87      5.92 o 
  -4  16   4       49.19       61.67      6.33 o 
  -3  16   4       32.80       45.27      6.05 o 
  -2  16   4       33.69       18.13      4.47 o 
  -1  16   4       20.77       25.97      4.60 o 
   0  16   4       52.43       38.81      5.19 o 
   1  16   4       15.88       12.72      5.25 o 
   2  16   4       66.42       61.35      5.35 o 
   3  16   4        4.59       -2.96      4.46 o 
   4  16   4       21.15       20.68      7.20 o 
   5  16   4       20.43       16.31      6.89 o 
  -5  17   4       26.51       12.96      7.72 o 
  -4  17   4       20.54       26.73      5.76 o 
  -3  17   4        0.22       -0.49      3.52 o 
  -2  17   4       94.97       93.93     10.69 o 
  -1  17   4       22.29       19.76      8.46 o 
   0  17   4       64.88       73.94      7.90 o 
   1  17   4       48.67       47.12      8.61 o 
   2  17   4       16.15        7.91      5.68 o 
   3  17   4        0.11       -4.05      4.05 o 
   4  17   4       37.81       39.95      7.21 o 
  -4  18   4        4.52       -2.18      4.67 o 
  -3  18   4       21.07       21.53     11.96 o 
  -2  18   4       59.80       73.36     11.45 o 
  -1  18   4        8.10       -3.42      4.37 o 
   0  18   4       21.12       19.49      6.00 o 
   1  18   4        8.81       10.54      4.96 o 
   2  18   4       43.27       45.98      8.48 o 
  -2  19   4        0.43        4.33      6.57 o 
  -1  19   4       15.23        7.93      6.78 o 
   0  19   4        3.55        0.61      5.60 o 
 -11   1   5       13.67       12.80      4.05 o 
 -10   1   5       88.21      101.24      6.69 o 
  -9   1   5      133.82      140.52      7.05 o 
  -8   1   5       20.28       24.07      3.60 o 
  -7   1   5      236.21      240.80      5.04 o 
  -6   1   5     1099.33     1078.20     12.30 o 
  -5   1   5      359.62      409.85      5.16 o 
  -4   1   5        9.85       15.46      0.99 o 
  -3   1   5      344.66      372.31      4.12 o 
  -2   1   5      539.91      521.00      4.90 o 
  -1   1   5      162.82      172.88      2.58 o 
   0   1   5       68.63       74.63      1.94 o 
   1   1   5       27.06       35.96      1.82 o 
   2   1   5       64.32       81.66      3.06 o 
   3   1   5      248.57      253.35      5.19 o 
   4   1   5       64.62       61.26      3.18 o 
   5   1   5      122.44      107.80      4.42 o 
   6   1   5       12.47        5.72      2.80 o 
   7   1   5        4.03        4.59      2.84 o 
   8   1   5      178.15      191.22     11.12 o 
   9   1   5        4.98        7.47      3.96 o 
 -11   2   5       24.39       34.33      5.90 o 
 -10   2   5      207.60      232.32     12.94 o 
  -9   2   5       13.43       14.78      2.23 o 
  -8   2   5       36.47       31.89      2.68 o 
  -7   2   5      352.19      391.87      6.37 o 
  -6   2   5     1454.86     1471.78     14.82 o 
  -5   2   5      887.55      847.61     11.89 o 
  -4   2   5     1123.21     1186.41      9.57 o 
  -3   2   5      441.54      488.64      5.04 o 
  -2   2   5     1053.25     1033.03      7.81 o 
  -1   2   5      391.22      391.22      3.98 o 
   0   2   5       73.39       67.07      2.10 o 
   1   2   5       36.87       37.85      1.86 o 
   2   2   5      928.10      929.35     10.43 o 
   3   2   5      405.84      410.92      6.46 o 
   4   2   5       94.69       94.21      4.34 o 
   5   2   5        8.03       13.67      2.34 o 
   6   2   5       43.65       45.66      3.60 o 
   7   2   5        1.75       -2.72      2.72 o 
   8   2   5       15.14       19.80      4.06 o 
   9   2   5        0.10       -3.88      3.98 o 
 -11   3   5        0.40        2.90      4.74 o 
 -10   3   5      123.14      118.46      8.83 o 
  -9   3   5       12.64       13.47      2.57 o 
  -8   3   5      401.05      411.35      8.96 o 
  -7   3   5       38.59       34.47      2.47 o 
  -6   3   5      355.98      362.51      6.67 o 
  -5   3   5      575.50      582.54      5.92 o 
  -4   3   5      196.11      214.13      3.25 o 
  -3   3   5      219.00      230.57      3.44 o 
  -2   3   5     1657.33     1840.86     12.65 o 
  -1   3   5      498.21      492.06      4.56 o 
   0   3   5       21.27       19.80      1.29 o 
   1   3   5      184.41      163.94      3.51 o 
   2   3   5     1467.77     1617.68     15.52 o 
   3   3   5       78.68       82.57      3.53 o 
   4   3   5       71.39       75.88      3.88 o 
   5   3   5      596.94      610.40      9.81 o 
   6   3   5      556.48      598.35      9.75 o 
   7   3   5      515.82      550.69     10.46 o 
   8   3   5       19.85       14.41      3.97 o 
   9   3   5        0.28       -2.10      4.16 o 
 -11   4   5        3.27       -0.54      4.68 o 
 -10   4   5        0.14        3.75      3.69 o 
  -9   4   5        0.00       -0.61      2.88 o 
  -8   4   5       15.86       15.03      2.67 o 
  -7   4   5        3.28        2.34      1.81 o 
  -6   4   5       43.42       53.33      3.07 o 
  -5   4   5      160.29      156.84      2.17 o 
  -4   4   5      642.41      664.56      6.93 o 
  -3   4   5     1127.09     1182.80      9.35 o 
  -2   4   5      878.33     1030.94      8.30 o 
  -1   4   5      802.38      822.19      6.82 o 
   0   4   5        0.76        1.09      0.91 o 
   1   4   5        6.02        4.07      1.35 o 
   2   4   5        3.52        7.09      1.87 o 
   3   4   5      112.34      109.14      3.95 o 
   4   4   5        1.55        2.11      2.08 o 
   5   4   5      988.71      981.90     13.00 o 
   6   4   5      339.85      409.76      8.52 o 
   7   4   5       13.25       20.90      3.80 o 
   8   4   5        0.10       -3.12      3.12 o 
   9   4   5       25.62       27.64      6.10 o 
 -11   5   5       11.99       14.10      5.02 o 
 -10   5   5       30.64       35.12      5.05 o 
  -9   5   5      123.14      136.82     10.31 o 
  -8   5   5       30.57       31.62      3.60 o 
  -7   5   5       32.43       27.08      3.12 o 
  -6   5   5       21.30       19.82      1.34 o 
  -5   5   5        3.91        3.18      1.02 o 
  -4   5   5     1855.95     1902.78     14.33 o 
  -3   5   5       59.07       43.59      1.62 o 
  -2   5   5        0.02        1.10      0.80 o 
  -1   5   5       42.41       45.89      1.99 o 
   0   5   5      148.47      145.35      3.14 o 
   1   5   5      999.30     1050.53     10.26 o 
   2   5   5      237.91      262.90      5.40 o 
   3   5   5        0.42       -0.79      1.84 o 
   4   5   5      502.23      500.15      8.42 o 
   5   5   5     1205.62     1189.01     14.77 o 
   6   5   5      867.46      910.01     13.09 o 
   7   5   5       86.89       92.42      5.90 o 
   8   5   5       47.11       50.50      5.39 o 
   9   5   5        0.37       -3.68      3.68 o 
 -11   6   5       21.88       17.29      5.32 o 
 -10   6   5        4.49        3.44      3.68 o 
  -9   6   5      291.44      306.21      9.89 o 
  -8   6   5      143.00      140.04      6.99 o 
  -7   6   5     1222.24     1207.01     13.33 o 
  -6   6   5      281.49      287.68      4.53 o 
  -5   6   5      435.23      430.91      4.78 o 
  -4   6   5       63.88       65.73      3.62 o 
  -3   6   5       76.26       87.74      3.60 o 
  -2   6   5      142.07      153.84      2.92 o 
  -1   6   5      717.09      727.35      7.03 o 
   0   6   5      459.17      461.18      6.29 o 
   1   6   5       92.59       83.06      4.29 o 
   2   6   5       55.22       49.53      2.90 o 
   3   6   5      419.17      395.80      7.12 o 
   4   6   5      112.64      100.56      4.37 o 
   5   6   5      594.84      693.92     10.88 o 
   6   6   5       34.43       33.72      3.55 o 
   7   6   5      234.97      256.41      9.71 o 
   8   6   5        4.36        4.26      3.69 o 
 -11   7   5        6.61        7.69     10.85 o 
 -10   7   5        0.63       -1.55      3.46 o 
  -9   7   5        0.61        5.00      3.49 o 
  -8   7   5       69.71       67.28      5.37 o 
  -7   7   5      575.40      576.65     11.20 o 
  -6   7   5      121.41      135.74      4.17 o 
  -5   7   5      981.92      938.92     10.42 o 
  -4   7   5       44.44       42.10      2.41 o 
  -3   7   5     1402.46     1488.79     14.15 o 
  -2   7   5       11.05       16.54      1.63 o 
  -1   7   5     1211.39     1300.09     11.93 o 
   0   7   5      530.63      553.80      6.93 o 
   1   7   5       18.10       15.89      2.10 o 
   2   7   5       17.58       14.47      2.22 o 
   3   7   5       49.24       38.83      3.13 o 
   4   7   5       12.06       11.57      2.68 o 
   5   7   5       68.54       61.73      4.02 o 
   6   7   5       14.45       12.60      3.18 o 
   7   7   5        8.65        2.93      3.79 o 
   8   7   5       37.00       35.90      5.38 o 
 -10   8   5       28.19       26.12      5.05 o 
  -9   8   5       20.56       19.90      4.83 o 
  -8   8   5       14.25        5.67      2.53 o 
  -7   8   5      489.08      515.55     12.41 o 
  -6   8   5       20.27       16.71      2.89 o 
  -5   8   5     1158.90     1200.63     13.64 o 
  -4   8   5      219.04      220.13      4.90 o 
  -3   8   5       56.63       52.13      1.88 o 
  -2   8   5       14.73       18.34      1.63 o 
  -1   8   5       93.63      112.83      3.47 o 
   0   8   5       80.12       78.71      3.58 o 
   1   8   5       34.33       28.74      2.43 o 
   2   8   5      393.71      379.70      6.98 o 
   3   8   5      118.86      128.50      5.65 o 
   4   8   5      197.60      188.50      5.70 o 
   5   8   5        3.25        3.98      2.72 o 
   6   8   5        9.45        5.90      3.29 o 
   7   8   5       94.90      100.79      6.49 o 
   8   8   5        4.67        3.41      5.50 o 
 -10   9   5        0.12        1.64      5.86 o 
  -9   9   5        0.66        3.86      4.07 o 
  -8   9   5       49.36       41.84      4.00 o 
  -7   9   5       66.98       78.00      5.63 o 
  -6   9   5       12.08       15.73      2.95 o 
  -5   9   5      299.35      359.83     24.21 o 
  -4   9   5      858.71      878.98     11.54 o 
  -3   9   5      126.31      133.14      4.88 o 
  -2   9   5      432.94      452.39      7.85 o 
  -1   9   5       98.17       93.84      3.52 o 
   0   9   5      639.83      652.77      9.51 o 
   1   9   5       85.20       76.67      3.34 o 
   2   9   5      320.81      306.00      6.85 o 
   3   9   5      225.76      251.85      6.27 o 
   4   9   5       37.57       30.86      3.41 o 
   5   9   5       82.63       83.52      4.93 o 
   6   9   5       36.81       33.20      4.29 o 
   7   9   5       12.12        6.75      3.93 o 
   8   9   5        1.72        4.29      4.79 o 
 -10  10   5        2.94        9.57      5.00 o 
  -9  10   5        6.44        3.60      4.56 o 
  -8  10   5      152.36      153.77      8.70 o 
  -7  10   5       24.65       22.80      3.97 o 
  -6  10   5        0.23       -2.48      3.02 o 
  -5  10   5       87.15       96.35      6.71 o 
  -4  10   5      228.24      236.25      6.58 o 
  -3  10   5      138.92      116.42      8.31 o 
  -2  10   5      640.74      675.69      9.23 o 
  -1  10   5        0.50        0.87      1.67 o 
   0  10   5      570.52      569.08      9.10 o 
   1  10   5        3.85        4.61      1.68 o 
   2  10   5       46.01       40.15      2.99 o 
   3  10   5      270.12      306.33      7.41 o 
   4  10   5        6.65        1.74      2.68 o 
   5  10   5        0.64       -1.84      2.61 o 
   6  10   5        6.98        4.14      3.26 o 
   7  10   5       15.16        7.13      4.32 o 
  -9  11   5        5.24        7.50      4.00 o 
  -8  11   5       13.88       13.52      3.72 o 
  -7  11   5       12.77        7.22      3.77 o 
  -6  11   5      205.58      202.77      9.10 o 
  -5  11   5       87.45       73.64      5.88 o 
  -4  11   5      688.09      689.98     11.81 o 
  -3  11   5        5.38        4.68      2.53 o 
  -2  11   5      764.29      823.24     10.88 o 
  -1  11   5       16.59       19.33      2.47 o 
   0  11   5      118.33      115.24      4.67 o 
   1  11   5        9.96        8.00      1.98 o 
   2  11   5      263.63      283.12      6.68 o 
   3  11   5       86.33       84.92      5.36 o 
   4  11   5       14.17        9.32      2.99 o 
   5  11   5       31.76       24.27      3.96 o 
   6  11   5       61.82       55.67      5.31 o 
   7  11   5       12.80        9.75      5.77 o 
  -9  12   5       34.41       37.13      6.11 o 
  -8  12   5        7.51        5.48      3.47 o 
  -7  12   5        7.87        8.84      4.12 o 
  -6  12   5        1.18        0.28      3.74 o 
  -5  12   5      127.72      150.82      7.58 o 
  -4  12   5        0.59       -0.92      2.95 o 
  -3  12   5       68.25       66.54      4.72 o 
  -2  12   5        5.13        5.09      2.77 o 
  -1  12   5      390.36      397.31      7.27 o 
   0  12   5      311.76      329.21      7.32 o 
   1  12   5      532.95      549.08     10.49 o 
   2  12   5      557.42      579.13     11.06 o 
   3  12   5      181.20      203.63      7.32 o 
   4  12   5      234.44      259.21      9.50 o 
   5  12   5       13.28       12.69      3.53 o 
   6  12   5       57.21       56.51      5.50 o 
   7  12   5       38.29       47.16      8.29 o 
  -8  13   5        0.02       -1.55      3.39 o 
  -7  13   5       24.86       30.08      5.22 o 
  -6  13   5       46.00       39.44      5.53 o 
  -5  13   5        3.70        3.56      3.10 o 
  -4  13   5        0.20       -2.62      3.43 o 
  -3  13   5      127.75      128.80      7.72 o 
  -2  13   5      189.41      197.82      8.38 o 
  -1  13   5        3.17        2.29      2.52 o 
   0  13   5      795.35      873.51     12.65 o 
   1  13   5      141.10      137.77      6.11 o 
   2  13   5      334.87      374.66      9.19 o 
   3  13   5       92.74       92.19      7.03 o 
   4  13   5       44.70       41.89      4.84 o 
   5  13   5       69.94       79.94      6.98 o 
   6  13   5        1.28       -5.17      5.17 o 
  -8  14   5        1.99        3.46      4.20 o 
  -7  14   5        9.05        5.62      4.06 o 
  -6  14   5       21.19       20.58      5.42 o 
  -5  14   5       30.58       34.65      5.16 o 
  -4  14   5      106.32       99.37      6.87 o 
  -3  14   5       31.73       31.76      4.86 o 
  -2  14   5      292.43      341.75      9.57 o 
  -1  14   5       30.07       30.64      3.65 o 
   0  14   5      626.36      658.51     13.49 o 
   1  14   5       11.67        5.72      4.75 o 
   2  14   5      920.32     1044.73     16.10 o 
   3  14   5       20.85       13.78      3.81 o 
   4  14   5        9.60        3.11      4.03 o 
   5  14   5       33.86       41.22      5.79 o 
  -7  15   5        8.62        3.09      5.70 o 
  -6  15   5        6.89        5.23      6.17 o 
  -5  15   5        1.33       -1.62      4.69 o 
  -4  15   5       65.91       75.19      6.64 o 
  -3  15   5        1.12        0.00      3.52 o 
  -2  15   5        0.19        3.11      3.96 o 
  -1  15   5       30.25       32.91      4.16 o 
   0  15   5       60.28       63.82      5.49 o 
   1  15   5        0.02       -2.47      4.01 o 
   2  15   5        1.00        1.86      3.38 o 
   3  15   5        2.34       -3.47      3.47 o 
   4  15   5       28.21       30.06      5.83 o 
   5  15   5        8.92       -2.89      4.13 o 
  -6  16   5       45.04       38.44      9.53 o 
  -5  16   5        6.20       -0.98      6.03 o 
  -4  16   5      106.14      102.29      7.72 o 
  -3  16   5        0.03       -4.57      4.58 o 
  -2  16   5      217.42      245.76     14.38 o 
  -1  16   5       59.32       65.30      5.66 o 
   0  16   5      460.03      546.55     14.63 o 
   1  16   5       23.07       25.24      5.00 o 
   2  16   5       37.45       21.94      7.01 o 
   3  16   5       11.33        6.74      8.12 o 
   4  16   5       63.23       75.47      9.30 o 
  -5  17   5        0.47       -5.94      5.94 o 
  -4  17   5        5.60        6.83      4.72 o 
  -3  17   5       61.45       58.38      7.05 o 
  -2  17   5       18.93       22.44      5.31 o 
  -1  17   5       33.67       42.53      8.57 o 
   0  17   5      121.76      164.89     11.40 o 
   1  17   5        0.29       -4.09      4.55 o 
   2  17   5        5.27        2.04      4.70 o 
   3  17   5        0.59       -4.33      4.33 o 
  -3  18   5       92.69      114.32     13.85 o 
  -2  18   5       36.88       26.54     10.03 o 
  -1  18   5        5.53       -1.34      5.75 o 
   0  18   5       15.15        8.10      4.92 o 
   1  18   5       82.22       86.69     11.31 o 
 -11   0   6      222.83      266.98     14.54 o 
 -10   0   6        1.21        2.99      3.88 o 
  -9   0   6      107.16      108.75      8.58 o 
  -8   0   6      350.62      362.78     15.70 o 
  -7   0   6      926.69      954.74     21.18 o 
  -6   0   6      387.72      391.80     14.27 o 
  -5   0   6     1888.76     1981.75     21.10 o 
  -4   0   6      879.65      936.24     13.28 o 
  -3   0   6        1.49        4.78      1.60 o 
  -2   0   6     2547.14     2514.11     34.77 o 
  -1   0   6        4.13        1.95      1.83 o 
   0   0   6      666.57      611.81     10.36 o 
   1   0   6       42.79       34.59      2.68 o 
   2   0   6      742.08      813.88     12.93 o 
   3   0   6        4.35        6.41      3.57 o 
   4   0   6     1031.73     1071.03     20.76 o 
   5   0   6      165.99      277.89     19.22 o 
   6   0   6       53.62       53.25      5.49 o 
   7   0   6       15.55       16.86      4.43 o 
   8   0   6      285.70      383.72     16.84 o 
 -11   1   6       43.05       29.47      5.15 o 
 -10   1   6        8.64       14.19      3.49 o 
  -9   1   6       20.23       15.24      3.25 o 
  -8   1   6      203.76      220.23      7.32 o 
  -7   1   6        0.21        4.52      2.46 o 
  -6   1   6        4.59        5.71      1.36 o 
  -5   1   6      167.64      163.51      2.26 o 
  -4   1   6       14.68       19.11      1.42 o 
  -3   1   6      456.44      501.35      5.77 o 
  -2   1   6      122.64      118.63      3.37 o 
  -1   1   6      736.67      763.05      6.99 o 
   0   1   6      204.63      236.51      3.65 o 
   1   1   6       34.45       35.14      1.95 o 
   2   1   6        4.56        6.36      1.71 o 
   3   1   6     1053.48     1100.14     12.26 o 
   4   1   6      692.18      702.41      9.82 o 
   5   1   6       28.57       34.78      3.27 o 
   6   1   6      251.47      247.41      6.96 o 
   7   1   6       19.87       18.96      3.31 o 
   8   1   6        3.22        6.79      3.73 o 
 -11   2   6        6.80        8.17      4.15 o 
 -10   2   6        0.30        1.75      2.40 o 
  -9   2   6      201.48      204.90      7.52 o 
  -8   2   6       20.10       22.08      2.34 o 
  -7   2   6       22.76       21.01      1.85 o 
  -6   2   6      255.61      252.12      4.84 o 
  -5   2   6        6.23        6.86      0.61 o 
  -4   2   6      252.35      263.33      3.89 o 
  -3   2   6      548.82      579.21      6.69 o 
  -2   2   6      170.10      204.64      2.96 o 
  -1   2   6      190.61      213.40      3.56 o 
   0   2   6      659.70      685.10      6.23 o 
   1   2   6      526.37      563.30      6.41 o 
   2   2   6      298.69      302.13      5.38 o 
   3   2   6       62.41       63.73      3.31 o 
   4   2   6      771.21      797.02     10.62 o 
   5   2   6      303.70      318.58      7.24 o 
   6   2   6       54.07       61.07      3.98 o 
   7   2   6        0.72        1.64      3.16 o 
   8   2   6      108.77      122.34      7.47 o 
 -11   3   6       54.11       58.16      6.28 o 
 -10   3   6       31.14       24.43      4.48 o 
  -9   3   6      132.07      126.52      6.02 o 
  -8   3   6        1.70       -1.00      1.76 o 
  -7   3   6        9.26        7.28      2.08 o 
  -6   3   6      135.10      140.21      4.09 o 
  -5   3   6     1903.25     1909.24     14.66 o 
  -4   3   6        3.35       -0.65      0.79 o 
  -3   3   6      277.12      281.21      3.59 o 
  -2   3   6     1088.52     1085.08      8.43 o 
  -1   3   6     2120.16     2323.20     17.40 o 
   0   3   6      235.79      275.24      3.95 o 
   1   3   6      321.21      352.41      5.54 o 
   2   3   6      565.34      576.54      8.30 o 
   3   3   6        9.17        7.06      2.19 o 
   4   3   6       60.77       64.01      3.60 o 
   5   3   6      443.27      469.74      9.12 o 
   6   3   6       41.14       40.74      3.71 o 
   7   3   6      100.38      101.47      5.25 o 
   8   3   6        0.04       -2.11      3.59 o 
 -11   4   6       23.09       11.85      4.56 o 
 -10   4   6        0.19        0.13      3.23 o 
  -9   4   6        7.36       11.66      2.69 o 
  -8   4   6        0.28       -1.96      1.96 o 
  -7   4   6      340.46      323.11      7.61 o 
  -6   4   6      126.56      114.14      4.45 o 
  -5   4   6       10.54        9.37      1.16 o 
  -4   4   6      652.93      602.43      6.79 o 
  -3   4   6      252.24      230.19      3.37 o 
  -2   4   6        3.17        4.82      0.92 o 
  -1   4   6       33.68       42.08      1.63 o 
   0   4   6      204.70      206.83      3.70 o 
   1   4   6      172.63      164.06      4.12 o 
   2   4   6       47.95       56.52      3.08 o 
   3   4   6       13.16       11.56      2.42 o 
   4   4   6       40.44       36.74      3.39 o 
   5   4   6       65.90       58.23      3.99 o 
   6   4   6      454.97      435.01      8.72 o 
   7   4   6        2.33        4.71      3.20 o 
   8   4   6        0.02       -3.52      3.52 o 
 -11   5   6        3.53        0.69      3.94 o 
 -10   5   6        2.24        2.87      3.43 o 
  -9   5   6        2.90        6.09      2.83 o 
  -8   5   6      127.77      119.89      6.15 o 
  -7   5   6       14.55       13.17      2.50 o 
  -6   5   6      128.36      128.03      3.28 o 
  -5   5   6      155.30      138.83      2.56 o 
  -4   5   6       23.87       26.79      1.57 o 
  -3   5   6        2.90        0.14      0.96 o 
  -2   5   6      738.46      818.33      7.25 o 
  -1   5   6      127.64      159.71      3.12 o 
   0   5   6     1125.17     1109.77     11.22 o 
   1   5   6      133.28      144.26      5.44 o 
   2   5   6        0.66        0.06      1.82 o 
   3   5   6        6.86       -1.37      1.77 o 
   4   5   6      157.16      150.38      5.19 o 
   5   5   6       39.86       46.34      3.90 o 
   6   5   6      211.63      270.10      7.53 o 
   7   5   6       17.40       17.70      3.82 o 
   8   5   6       63.25       51.85      5.50 o 
 -11   6   6        1.59        3.86      4.68 o 
 -10   6   6        2.59       -0.01      2.99 o 
  -9   6   6        1.58        0.92      2.67 o 
  -8   6   6        9.50        4.52      2.90 o 
  -7   6   6        2.90        6.35      1.42 o 
  -6   6   6        4.01        1.87      1.20 o 
  -5   6   6      251.45      242.81      3.31 o 
  -4   6   6        2.90        3.62      0.74 o 
  -3   6   6       27.75       25.88      1.59 o 
  -2   6   6      426.74      432.29      5.28 o 
  -1   6   6       24.43       29.92      1.62 o 
   0   6   6     2693.87     2933.02     24.13 o 
   1   6   6       38.42       37.18      2.49 o 
   2   6   6       32.48       31.91      2.75 o 
   3   6   6        9.06        5.93      2.39 o 
   4   6   6      323.88      356.09      7.64 o 
   5   6   6      343.26      335.39      8.05 o 
   6   6   6      425.36      443.89      9.98 o 
   7   6   6       33.00       40.06      4.68 o 
   8   6   6       22.46       15.33      4.52 o 
 -10   7   6        9.03        7.56      4.12 o 
  -9   7   6       20.00       11.87      4.10 o 
  -8   7   6        6.13        8.01      3.65 o 
  -7   7   6       32.90       33.60      4.04 o 
  -6   7   6        7.60        7.22      3.39 o 
  -5   7   6      429.60      483.50      7.31 o 
  -4   7   6       16.37       14.46      1.81 o 
  -3   7   6      190.14      213.39      3.87 o 
  -2   7   6      214.28      241.41      4.09 o 
  -1   7   6       17.15       18.15      1.94 o 
   0   7   6      730.48      739.27      9.49 o 
   1   7   6      208.11      247.64      5.99 o 
   2   7   6      169.10      181.90      5.19 o 
   3   7   6        3.87       -1.46      2.08 o 
   4   7   6       37.38       35.15      3.53 o 
   5   7   6       35.17       41.20      3.95 o 
   6   7   6      222.34      259.43      8.19 o 
   7   7   6        3.49       -0.56      3.27 o 
   8   7   6       24.46       21.24      4.60 o 
 -10   8   6       34.18       25.93      4.73 o 
  -9   8   6        0.91       -3.16      3.16 o 
  -8   8   6        1.97       -1.03      3.95 o 
  -7   8   6        0.08       -2.35      2.35 o 
  -6   8   6      620.37      653.30     12.98 o 
  -5   8   6        0.06       -0.52      1.95 o 
  -4   8   6      426.50      416.81      6.81 o 
  -3   8   6        0.01        1.81      1.86 o 
  -2   8   6       65.66       64.91      3.47 o 
  -1   8   6      344.90      379.86      6.38 o 
   0   8   6      864.97      929.97     10.19 o 
   1   8   6       54.41       54.43      4.13 o 
   2   8   6        0.00       -2.11      2.11 o 
   3   8   6       40.88       28.36      3.17 o 
   4   8   6      136.38      127.90      5.34 o 
   5   8   6      217.25      229.13      7.82 o 
   6   8   6        2.42        0.00      2.86 o 
   7   8   6        5.92        3.45      4.34 o 
 -10   9   6        7.13        6.37      4.56 o 
  -9   9   6        1.59       -2.40      3.29 o 
  -8   9   6       42.94       29.07      5.56 o 
  -7   9   6       71.30       53.96      4.43 o 
  -6   9   6      269.15      288.79     12.46 o 
  -5   9   6        9.59        4.83      2.24 o 
  -4   9   6       62.64       58.96      4.24 o 
  -3   9   6      559.88      586.31      9.42 o 
  -2   9   6      528.43      514.50      7.79 o 
  -1   9   6      214.41      247.61      5.87 o 
   0   9   6      121.08      108.88      4.41 o 
   1   9   6        1.55       -1.51      1.51 o 
   2   9   6        5.31       -1.18      2.40 o 
   3   9   6      105.60       97.48      4.74 o 
   4   9   6       13.84       10.14      2.98 o 
   5   9   6      127.68      119.69      5.98 o 
   6   9   6        0.31        1.76      3.20 o 
   7   9   6       29.47       30.09      4.81 o 
  -9  10   6        0.62       -0.32      3.80 o 
  -8  10   6        1.61        2.11      3.21 o 
  -7  10   6      100.03      125.89      8.47 o 
  -6  10   6       60.73       54.37      5.12 o 
  -5  10   6      113.78      133.72      7.50 o 
  -4  10   6       71.74       68.40      4.82 o 
  -3  10   6       31.84       31.03      3.45 o 
  -2  10   6     1071.66     1093.09     12.90 o 
  -1  10   6       48.48       50.33      3.31 o 
   0  10   6      165.98      148.51      5.19 o 
   1  10   6      137.28      133.66      5.19 o 
   2  10   6        7.14        4.22      2.31 o 
   3  10   6      616.70      628.26     10.70 o 
   4  10   6        0.00        0.91      3.13 o 
   5  10   6       16.88       14.50      3.33 o 
   6  10   6       17.60       16.56      4.02 o 
   7  10   6        6.78        5.61      3.97 o 
  -9  11   6        6.99        6.68      4.13 o 
  -8  11   6       24.02       19.21      4.31 o 
  -7  11   6        6.12        2.03      3.29 o 
  -6  11   6       48.50       55.33      5.58 o 
  -5  11   6        1.83       -2.99      2.99 o 
  -4  11   6     1066.31     1113.19     17.84 o 
  -3  11   6       11.57        8.83      3.12 o 
  -2  11   6      315.59      326.60      8.17 o 
  -1  11   6       14.24       15.62      2.59 o 
   0  11   6      222.42      232.21      6.28 o 
   1  11   6      109.74       99.43      4.75 o 
   2  11   6       82.77       78.11      5.08 o 
   3  11   6      230.65      260.53      8.28 o 
   4  11   6       14.74       12.02      3.37 o 
   5  11   6        0.28       -0.43      2.92 o 
   6  11   6        2.70       -1.16      4.00 o 
  -9  12   6        5.22        0.51      4.69 o 
  -8  12   6       11.18       10.84      4.09 o 
  -7  12   6        0.00        2.06      3.83 o 
  -6  12   6       70.77       58.70      5.94 o 
  -5  12   6       84.34       72.76      5.61 o 
  -4  12   6       12.64        7.17      3.60 o 
  -3  12   6       25.56       26.88      3.77 o 
  -2  12   6        6.70        1.89      2.71 o 
  -1  12   6       88.23       86.27      5.14 o 
   0  12   6       34.46       33.94      3.49 o 
   1  12   6      112.51      103.87      5.47 o 
   2  12   6      145.03      138.36      6.72 o 
   3  12   6      236.88      239.67      8.08 o 
   4  12   6       54.86       60.99      5.70 o 
   5  12   6        4.08        3.07      3.13 o 
   6  12   6       20.52       17.63      6.29 o 
  -8  13   6       14.28       18.48      4.34 o 
  -7  13   6       10.01        3.63      4.14 o 
  -6  13   6        4.41        6.61      4.49 o 
  -5  13   6       20.70       11.47      4.40 o 
  -4  13   6       82.89       80.42      5.99 o 
  -3  13   6       28.24       17.25      4.33 o 
  -2  13   6      168.79      167.10      6.50 o 
  -1  13   6       26.56       31.45      4.00 o 
   0  13   6        5.20        7.46      3.28 o 
   1  13   6        0.77       -2.75      2.75 o 
   2  13   6       81.77       69.10      5.24 o 
   3  13   6       12.34        8.45      3.49 o 
   4  13   6       41.59       42.29      4.99 o 
   5  13   6        0.62       -2.16      3.83 o 
  -7  14   6        3.67        2.33      4.58 o 
  -6  14   6       34.22       27.70      5.62 o 
  -5  14   6        1.43       -0.02      4.10 o 
  -4  14   6       33.21       32.11      4.83 o 
  -3  14   6       65.66       62.66      5.71 o 
  -2  14   6       84.61       80.43      5.33 o 
  -1  14   6       59.97       72.27      5.19 o 
   0  14   6       92.31      108.21      6.72 o 
   1  14   6        6.73        0.26      3.82 o 
   2  14   6       88.60       82.90      6.70 o 
   3  14   6       18.82       19.69      3.87 o 
   4  14   6       10.90        8.13      4.18 o 
   5  14   6        1.80       -4.07      4.07 o 
  -7  15   6        8.22        9.87      4.92 o 
  -6  15   6        1.14       -5.61      5.61 o 
  -5  15   6       15.30       11.74      5.30 o 
  -4  15   6       38.29       45.78      5.89 o 
  -3  15   6      140.38      135.99     11.05 o 
  -2  15   6       58.10       77.80      9.31 o 
  -1  15   6      309.64      366.82     10.61 o 
   0  15   6      121.07      131.18      8.64 o 
   1  15   6      296.86      351.18     10.91 o 
   2  15   6       56.29       77.38      6.47 o 
   3  15   6       30.01       31.33      5.74 o 
   4  15   6        3.83       -1.29      4.37 o 
  -6  16   6        0.38       -3.34      4.37 o 
  -5  16   6        0.83       -3.90      4.40 o 
  -4  16   6        1.05       -3.63      3.63 o 
  -3  16   6        0.69       -3.65      5.77 o 
  -2  16   6       78.58       91.74      7.59 o 
  -1  16   6       37.07       36.82      7.24 o 
   0  16   6       91.66       95.59      7.81 o 
   1  16   6       44.07       56.94      6.32 o 
   2  16   6       11.97       10.53      6.54 o 
   3  16   6        0.14       -8.84      8.84 o 
  -4  17   6       34.73       31.81     13.09 o 
  -3  17   6        2.93       -2.51      3.99 o 
  -2  17   6        2.96       -2.00      6.51 o 
  -1  17   6       66.17       57.17     10.88 o 
   0  17   6        8.90        2.69      6.13 o 
   1  17   6      171.90      184.15     12.50 o 
   2  17   6       24.33       19.83      9.48 o 
  -2  18   6        1.02       -4.87      5.46 o 
  -1  18   6        1.05       -2.09      7.69 o 
 -11   1   7        0.03        4.29      3.57 o 
 -10   1   7       32.91       30.20      3.80 o 
  -9   1   7       73.43       65.12      4.58 o 
  -8   1   7       93.13       93.37      6.31 o 
  -7   1   7      547.91      546.75      9.05 o 
  -6   1   7       21.38       23.92      1.38 o 
  -5   1   7       27.42       33.25      1.81 o 
  -4   1   7      317.39      321.70      4.37 o 
  -3   1   7        8.16        9.63      1.00 o 
  -2   1   7      652.30      695.54      8.58 o 
  -1   1   7        1.52        3.38      1.54 o 
   0   1   7       92.24      110.67      3.51 o 
   1   1   7        9.37       13.74      1.69 o 
   2   1   7      154.23      157.91      4.28 o 
   3   1   7       80.53       69.62      3.51 o 
   4   1   7      277.36      300.39      7.03 o 
   5   1   7       13.60       14.25      3.01 o 
   6   1   7       56.60       51.52      4.16 o 
   7   1   7        3.06        4.86      3.03 o 
   8   1   7        2.47        5.47      4.33 o 
 -11   2   7        2.52        7.36      3.59 o 
 -10   2   7       29.92       22.56      3.96 o 
  -9   2   7        6.11        7.13      2.52 o 
  -8   2   7      170.71      187.03      4.49 o 
  -7   2   7        0.29        1.19      1.69 o 
  -6   2   7       92.82       86.24      3.67 o 
  -5   2   7       19.02       21.92      1.44 o 
  -4   2   7      120.57      130.15      2.98 o 
  -3   2   7       68.08       66.59      2.21 o 
  -2   2   7      880.25      942.62      9.63 o 
  -1   2   7      791.26      801.05      8.74 o 
   0   2   7       31.62       28.47      1.40 o 
   1   2   7       59.19       55.67      2.52 o 
   2   2   7      102.39      109.31      3.73 o 
   3   2   7      682.19      652.93      9.70 o 
   4   2   7     1344.82     1415.10     15.83 o 
   5   2   7        6.69        8.87      3.31 o 
   6   2   7       67.12       64.04      4.38 o 
   7   2   7        4.92        3.42      2.86 o 
   8   2   7       97.15      101.65      7.15 o 
 -11   3   7        3.18        2.27      2.91 o 
 -10   3   7       20.12       18.19      3.98 o 
  -9   3   7       11.57        9.27      3.13 o 
  -8   3   7       49.33       50.97      3.29 o 
  -7   3   7       10.00       10.16      2.35 o 
  -6   3   7       52.14       51.53      1.94 o 
  -5   3   7        6.83        5.98      1.15 o 
  -4   3   7       49.50       54.54      2.10 o 
  -3   3   7       44.46       35.05      1.70 o 
  -2   3   7      226.13      222.04      3.81 o 
  -1   3   7       51.29       49.59      1.85 o 
   0   3   7       26.16       15.69      1.43 o 
   1   3   7       19.01       22.35      2.08 o 
   2   3   7      181.06      198.17      5.41 o 
   3   3   7        1.67        0.15      1.94 o 
   4   3   7      192.93      191.95      9.56 o 
   5   3   7      122.14      127.11      6.21 o 
   6   3   7       20.72       18.06      3.44 o 
   7   3   7       24.11       24.37      3.95 o 
   8   3   7       76.40       74.27      6.70 o 
 -11   4   7        0.09        0.00      3.36 o 
 -10   4   7        0.73       -0.78      2.99 o 
  -9   4   7       39.92       33.90      4.24 o 
  -8   4   7        0.40       -2.05      2.36 o 
  -7   4   7      124.26      126.66      7.74 o 
  -6   4   7       21.14       16.56      1.86 o 
  -5   4   7       59.25       48.92      1.96 o 
  -4   4   7       18.47       17.84      1.40 o 
  -3   4   7        3.18       -0.09      1.03 o 
  -2   4   7       11.33       19.08      1.47 o 
  -1   4   7       19.01       19.22      1.48 o 
   0   4   7       11.90       15.41      1.57 o 
   1   4   7        0.59       -0.15      1.49 o 
   2   4   7      579.05      606.64      9.07 o 
   3   4   7       40.26       39.86      3.29 o 
   4   4   7       87.32       91.98      4.44 o 
   5   4   7        1.31       -1.15      2.73 o 
   6   4   7       80.99       73.14      4.52 o 
   7   4   7       17.06       16.54      3.96 o 
   8   4   7       37.59       35.24      5.39 o 
 -11   5   7        0.21        0.31      3.50 o 
 -10   5   7       18.07       12.63      3.74 o 
  -9   5   7        1.17       -0.23      2.50 o 
  -8   5   7       65.32       61.58      4.97 o 
  -7   5   7       25.62       26.92      3.76 o 
  -6   5   7        1.77        1.89      1.26 o 
  -5   5   7       34.27       34.22      2.20 o 
  -4   5   7       10.01       12.88      1.46 o 
  -3   5   7       28.94       32.16      1.73 o 
  -2   5   7      306.94      304.88      3.98 o 
  -1   5   7      237.43      254.77      4.37 o 
   0   5   7        0.38       -0.13      1.50 o 
   1   5   7       12.97       11.34      2.13 o 
   2   5   7       14.80        8.29      2.24 o 
   3   5   7       29.57       21.58      3.04 o 
   4   5   7       58.94       54.58      3.98 o 
   5   5   7      108.61       86.89      4.65 o 
   6   5   7        3.76        4.42      2.97 o 
   7   5   7       55.30       60.11      4.99 o 
 -10   6   7        1.81        3.48      4.00 o 
  -9   6   7        2.15        0.31      2.67 o 
  -8   6   7       77.04       68.33      5.66 o 
  -7   6   7       95.97      102.39      5.45 o 
  -6   6   7      121.97      112.27      6.37 o 
  -5   6   7       74.22       78.08      2.64 o 
  -4   6   7        9.50        8.02      1.29 o 
  -3   6   7       15.10       14.55      1.61 o 
  -2   6   7      671.37      705.42      7.20 o 
  -1   6   7        8.67        5.93      1.39 o 
   0   6   7      167.12      190.53      4.49 o 
   1   6   7      626.04      631.60      9.15 o 
   2   6   7       73.65       69.11      3.90 o 
   3   6   7       98.07      101.67      4.67 o 
   4   6   7      119.35      108.83      5.99 o 
   5   6   7      216.73      206.64      7.02 o 
   6   6   7       49.10       55.95      4.68 o 
   7   6   7      117.47      113.28      6.33 o 
 -10   7   7       13.03        1.73      4.31 o 
  -9   7   7        0.90        2.21      3.07 o 
  -8   7   7        2.41        1.47      2.91 o 
  -7   7   7        4.39        6.60      2.18 o 
  -6   7   7      100.03      101.93      4.88 o 
  -5   7   7      104.26       87.26      5.46 o 
  -4   7   7       95.82      112.53      4.51 o 
  -3   7   7      170.23      187.45      3.58 o 
  -2   7   7       27.20       28.81      2.09 o 
  -1   7   7       49.52       38.47      2.81 o 
   0   7   7      153.67      157.48      4.62 o 
   1   7   7        3.83        1.48      2.21 o 
   2   7   7      132.02      112.12      4.71 o 
   3   7   7       47.68       42.50      3.67 o 
   4   7   7       64.83       78.73      4.48 o 
   5   7   7        0.05        1.76      3.18 o 
   6   7   7        1.07        0.13      3.09 o 
   7   7   7        8.08        2.98      3.51 o 
 -10   8   7        4.81        6.29      4.18 o 
  -9   8   7       43.82       44.10      5.48 o 
  -8   8   7        1.00       -0.54      2.86 o 
  -7   8   7      112.37      128.01     10.52 o 
  -6   8   7      238.68      247.27      8.05 o 
  -5   8   7      266.74      275.75      7.65 o 
  -4   8   7      663.84      654.40     10.34 o 
  -3   8   7        0.18       -0.91      1.97 o 
  -2   8   7        2.42        1.96      1.84 o 
  -1   8   7       39.20       37.38      2.95 o 
   0   8   7       12.67       10.82      2.47 o 
   1   8   7       10.54        4.99      2.50 o 
   2   8   7        0.01        1.04      2.37 o 
   3   8   7       83.69       55.75      4.07 o 
   4   8   7      186.79      183.62      6.62 o 
   5   8   7       36.82       46.07      4.35 o 
   6   8   7        0.13        1.20      2.82 o 
   7   8   7       12.78        8.76      3.88 o 
 -10   9   7       63.72       71.37      7.26 o 
  -9   9   7        0.81       -1.34      3.79 o 
  -8   9   7        3.65       -2.99      4.11 o 
  -7   9   7        0.72       -1.83      2.59 o 
  -6   9   7       25.22       15.66      3.62 o 
  -5   9   7        8.69        4.22      2.93 o 
  -4   9   7      106.21      105.58      5.61 o 
  -3   9   7      197.32      218.64      6.41 o 
  -2   9   7      117.17      123.56      6.09 o 
  -1   9   7      459.95      494.06      8.59 o 
   0   9   7      276.60      283.22      6.87 o 
   1   9   7      171.85      172.95      6.74 o 
   2   9   7      480.06      471.99      9.40 o 
   3   9   7        2.48       -1.53      2.67 o 
   4   9   7       48.80       47.52      4.23 o 
   5   9   7       37.29       37.57      4.24 o 
   6   9   7        0.00        0.93      3.54 o 
  -9  10   7       44.77       44.19      6.04 o 
  -8  10   7       70.99       67.34      9.10 o 
  -7  10   7      224.87      227.26      8.86 o 
  -6  10   7        0.34       -3.02      3.02 o 
  -5  10   7        5.16        0.48      2.93 o 
  -4  10   7      186.41      181.31      7.07 o 
  -3  10   7       37.10       37.82      3.69 o 
  -2  10   7     1354.27     1426.76     18.43 o 
  -1  10   7       28.32       33.72      3.57 o 
   0  10   7       59.11       54.29      3.90 o 
   1  10   7       54.34       54.78      4.00 o 
   2  10   7        0.07       -2.41      2.70 o 
   3  10   7        6.98        0.17      3.36 o 
   4  10   7        2.36        0.41      3.18 o 
   5  10   7       35.21       38.61      4.33 o 
   6  10   7        4.57       -0.94      3.78 o 
  -9  11   7       17.59       22.75      5.77 o 
  -8  11   7        6.54        2.64      4.82 o 
  -7  11   7       37.54       35.78      4.97 o 
  -6  11   7       13.72       10.17      5.52 o 
  -5  11   7      149.94      159.76     12.04 o 
  -4  11   7       19.60       16.20      4.82 o 
  -3  11   7      248.81      241.62      8.21 o 
  -2  11   7      476.41      509.30     10.33 o 
  -1  11   7       55.44       53.94      3.73 o 
   0  11   7       16.39        9.39      2.87 o 
   1  11   7        2.78       -0.97      2.61 o 
   2  11   7      196.91      187.09      9.17 o 
   3  11   7        0.99       -2.91      2.91 o 
   4  11   7       52.28       39.12      4.37 o 
   5  11   7        1.56        2.99      3.21 o 
   6  11   7        1.19       -3.42      3.42 o 
  -8  12   7        3.40        0.00      5.73 o 
  -7  12   7      118.61      124.22     14.26 o 
  -6  12   7       18.48       21.93      6.85 o 
  -5  12   7       41.11       41.76      6.78 o 
  -4  12   7        3.42       -0.25      3.23 o 
  -3  12   7        2.37       -2.88      2.88 o 
  -2  12   7       88.89       73.04      4.77 o 
  -1  12   7       60.00       57.67      4.72 o 
   0  12   7       29.10       32.12      3.61 o 
   1  12   7       29.30       21.88      3.80 o 
   2  12   7       37.32       30.00      4.15 o 
   3  12   7      201.77      198.94      8.62 o 
   4  12   7      102.79      100.10      6.19 o 
   5  12   7        6.98        2.25      4.13 o 
  -8  13   7       41.14       49.97      9.54 o 
  -7  13   7        0.00       -3.68      3.68 o 
  -6  13   7        1.34        1.66      4.34 o 
  -5  13   7        0.00       -1.55      3.82 o 
  -4  13   7        2.95       -1.16      3.36 o 
  -3  13   7        2.45       -2.56      3.37 o 
  -2  13   7       37.52       28.66      4.54 o 
  -1  13   7       57.57       42.87      4.57 o 
   0  13   7       64.36       62.59      5.90 o 
   1  13   7        5.59       -0.38      3.32 o 
   2  13   7       41.25       39.81      4.69 o 
   3  13   7        6.92       -2.61      4.67 o 
   4  13   7        3.21       -4.95      4.95 o 
   5  13   7        5.49        2.01      5.43 o 
  -7  14   7        1.34       -7.16      7.64 o 
  -6  14   7       13.72        8.58      6.43 o 
  -5  14   7        3.75        1.93      5.09 o 
  -4  14   7       14.22       19.76      6.05 o 
  -3  14   7        6.26        2.01      3.80 o 
  -2  14   7      108.66      117.96     10.09 o 
  -1  14   7       72.34       69.81      7.09 o 
   0  14   7        1.15       -3.31      3.31 o 
   1  14   7        6.13        2.28      4.02 o 
   2  14   7        9.58        9.41      6.79 o 
   3  14   7       48.01       43.52      5.99 o 
   4  14   7       49.57       52.25      5.40 o 
  -6  15   7        0.08       -3.10      5.13 o 
  -5  15   7       10.12        9.91      4.82 o 
  -4  15   7       13.39       14.51      5.78 o 
  -3  15   7       19.91       18.11      4.49 o 
  -2  15   7        7.70        1.25      5.30 o 
  -1  15   7        0.57       -5.83      5.83 o 
   0  15   7      132.25      135.19     10.77 o 
   1  15   7      141.74      132.58      7.80 o 
   2  15   7        5.66        2.50      4.87 o 
   3  15   7        0.51       -2.62      7.42 o 
  -5  16   7        0.09       -7.76      8.19 o 
  -4  16   7        9.72        6.83      9.07 o 
  -3  16   7        0.20       -4.02      4.79 o 
  -2  16   7       48.69       48.03      9.93 o 
  -1  16   7        0.11       -0.57      5.19 o 
   0  16   7       31.89       29.11      6.30 o 
   1  16   7        9.30        1.30      5.26 o 
   2  16   7       10.33        6.85      6.37 o 
  -3  17   7        0.69       -3.37      4.70 o 
  -2  17   7       31.37       31.86      7.04 o 
  -1  17   7        0.01        4.15      5.61 o 
   0  17   7       95.99      100.47      9.74 o 
 -11   0   8       11.94        7.37      4.97 o 
 -10   0   8        0.07        3.69      3.94 o 
  -9   0   8       84.22       82.99      7.05 o 
  -8   0   8      375.24      415.49     17.14 o 
  -7   0   8      708.30      706.95     12.99 o 
  -6   0   8        1.19       -1.80      1.80 o 
  -5   0   8      441.42      439.52      7.70 o 
  -4   0   8     1909.97     2033.21     23.11 o 
  -3   0   8        0.47        3.51      2.32 o 
  -2   0   8     1562.52     1619.36     22.98 o 
  -1   0   8       26.11       27.56      3.57 o 
   0   0   8        9.52        9.02      3.15 o 
   1   0   8      122.52      119.80      4.92 o 
   2   0   8     1436.26     1524.24     21.18 o 
   3   0   8       93.66       87.99      5.69 o 
   4   0   8      189.80      209.08     11.43 o 
   5   0   8      351.69      395.84     11.82 o 
   6   0   8        6.03       -0.91      6.56 o 
   7   0   8        0.03       -0.44      3.94 o 
 -11   1   8        2.50        0.55      3.40 o 
 -10   1   8       63.62       58.58      5.16 o 
  -9   1   8        4.18        3.28      2.40 o 
  -8   1   8       11.98       10.19      2.80 o 
  -7   1   8       78.13       78.01      3.96 o 
  -6   1   8      183.49      186.44      4.17 o 
  -5   1   8      301.12      310.87      4.80 o 
  -4   1   8       73.32       68.05      2.92 o 
  -3   1   8       67.62       76.99      2.80 o 
  -2   1   8       49.17       47.27      3.25 o 
  -1   1   8       32.29       32.94      2.83 o 
   0   1   8       19.91       19.98      1.91 o 
   1   1   8       55.89       57.88      2.73 o 
   2   1   8       94.48      101.31      4.01 o 
   3   1   8      558.27      615.63      9.53 o 
   4   1   8      328.30      333.72      7.50 o 
   5   1   8       20.02       20.10      3.39 o 
   6   1   8       57.96       64.01      4.46 o 
   7   1   8        0.24       -2.97      2.97 o 
 -11   2   8       11.33        7.66      3.70 o 
 -10   2   8        4.40        6.76      3.34 o 
  -9   2   8      218.43      240.90      8.71 o 
  -8   2   8       51.85       41.28      3.89 o 
  -7   2   8       30.37       26.57      2.93 o 
  -6   2   8       42.90       47.33      2.34 o 
  -5   2   8      244.37      241.51      4.66 o 
  -4   2   8      270.48      264.89      4.25 o 
  -3   2   8        3.25        5.10      1.35 o 
  -2   2   8       35.20       36.90      2.41 o 
  -1   2   8       70.42       59.65      3.19 o 
   0   2   8       13.47       12.83      1.00 o 
   1   2   8       11.68       10.38      1.78 o 
   2   2   8      439.88      457.85      7.81 o 
   3   2   8      242.15      255.77      7.15 o 
   4   2   8      223.04      241.42      9.26 o 
   5   2   8       21.77       22.67      3.33 o 
   6   2   8        2.29       -0.88      3.38 o 
   7   2   8        0.00       -2.89      2.89 o 
 -11   3   8        5.05        4.60      3.59 o 
 -10   3   8       35.59       40.61      4.88 o 
  -9   3   8       15.38       13.36      3.49 o 
  -8   3   8        1.62        1.51      2.09 o 
  -7   3   8       43.29       38.46      2.93 o 
  -6   3   8        8.55        6.11      1.84 o 
  -5   3   8       76.66       64.63      3.20 o 
  -4   3   8       20.46       18.94      1.63 o 
  -3   3   8       49.46       64.83      2.32 o 
  -2   3   8      257.50      260.26      4.72 o 
  -1   3   8       25.72       36.54      2.47 o 
   0   3   8       28.71       23.96      1.42 o 
   1   3   8       20.80       12.30      1.67 o 
   2   3   8       19.31       22.42      2.40 o 
   3   3   8      382.69      393.55      7.98 o 
   4   3   8      318.82      354.61      7.88 o 
   5   3   8        6.16        3.00      3.04 o 
   6   3   8       13.35       13.21      3.48 o 
   7   3   8        8.17        3.71      3.31 o 
 -10   4   8       14.52       10.53      3.52 o 
  -9   4   8        5.20        3.90      3.09 o 
  -8   4   8       63.04       66.22      5.91 o 
  -7   4   8       18.89       14.58      3.13 o 
  -6   4   8      383.23      388.84      7.85 o 
  -5   4   8        3.39        1.99      1.71 o 
  -4   4   8        1.29       -1.22      1.22 o 
  -3   4   8       61.34       66.49      2.60 o 
  -2   4   8      423.83      470.78      6.49 o 
  -1   4   8      205.75      223.09      4.05 o 
   0   4   8        5.74        1.70      1.32 o 
   1   4   8       75.98       63.71      3.11 o 
   2   4   8        3.14        0.80      2.01 o 
   3   4   8        9.45        4.27      2.32 o 
   4   4   8       49.47       35.25      3.55 o 
   5   4   8       89.86       84.69      4.83 o 
   6   4   8       69.85       62.74      4.57 o 
   7   4   8        0.96        1.41      3.31 o 
 -10   5   8       14.74       12.70      3.69 o 
  -9   5   8        0.01       -0.70      2.72 o 
  -8   5   8       37.85       31.00      4.09 o 
  -7   5   8      391.16      393.32     10.95 o 
  -6   5   8      145.19      154.95      6.92 o 
  -5   5   8        6.92        8.83      2.03 o 
  -4   5   8        9.96        8.86      1.51 o 
  -3   5   8       56.81       47.81      2.47 o 
  -2   5   8        9.94        8.79      1.44 o 
  -1   5   8      203.40      203.29      3.94 o 
   0   5   8       29.98       26.13      2.42 o 
   1   5   8        2.04        1.05      2.19 o 
   2   5   8        1.91       -2.17      2.17 o 
   3   5   8      104.73       94.90      4.71 o 
   4   5   8       46.73       36.89      3.85 o 
   5   5   8       16.13       11.99      3.24 o 
   6   5   8        3.58        7.06      3.25 o 
   7   5   8        1.76        0.99      3.45 o 
 -10   6   8        0.71       -4.30      4.30 o 
  -9   6   8       10.96        5.37      3.18 o 
  -8   6   8        0.71       -1.47      2.66 o 
  -7   6   8        2.85        2.03      1.81 o 
  -6   6   8      233.65      247.31      6.87 o 
  -5   6   8        7.08        9.03      2.29 o 
  -4   6   8       37.36       32.10      2.74 o 
  -3   6   8       13.48        7.98      1.72 o 
  -2   6   8       34.75       31.87      2.28 o 
  -1   6   8       21.36       19.86      1.97 o 
   0   6   8      117.03      119.73      4.77 o 
   1   6   8        2.04        0.01      2.25 o 
   2   6   8       73.08       73.48      4.77 o 
   3   6   8       41.08       37.57      3.73 o 
   4   6   8       48.91       42.02      4.03 o 
   5   6   8        2.61       -1.19      2.84 o 
   6   6   8       12.37       14.70      3.84 o 
   7   6   8       21.46       19.63      5.30 o 
 -10   7   8        1.28        3.70      4.65 o 
  -9   7   8       16.94       29.98      4.94 o 
  -8   7   8        0.82       -2.93      2.93 o 
  -7   7   8       92.16      100.67      8.49 o 
  -6   7   8      138.34      126.15      5.94 o 
  -5   7   8       89.80       63.77      4.48 o 
  -4   7   8     1030.97     1078.54     15.55 o 
  -3   7   8      210.82      220.21      6.02 o 
  -2   7   8       91.67       88.54      4.23 o 
  -1   7   8      125.63      115.18      4.70 o 
   0   7   8       17.23       14.31      2.76 o 
   1   7   8       41.85       36.56      3.49 o 
   2   7   8       26.91       22.52      3.17 o 
   3   7   8        5.58       -2.67      2.79 o 
   4   7   8      240.83      222.12      9.12 o 
   5   7   8       53.94       61.09      4.97 o 
   6   7   8        8.60        5.82      3.47 o 
 -10   8   8        7.91       11.81      5.51 o 
  -9   8   8       74.67       77.29      7.70 o 
  -8   8   8        9.99       11.09      4.26 o 
  -7   8   8        4.86        0.41      2.73 o 
  -6   8   8       24.22       29.91      3.98 o 
  -5   8   8       39.46       41.30      4.19 o 
  -4   8   8      585.03      609.39     11.49 o 
  -3   8   8       48.54       47.61      3.74 o 
  -2   8   8      554.68      612.55     10.04 o 
  -1   8   8      600.31      630.32     10.04 o 
   0   8   8        4.41       -2.26      2.26 o 
   1   8   8      129.70      123.27      5.26 o 
   2   8   8      177.71      162.14      5.83 o 
   3   8   8        0.27       -2.75      2.75 o 
   4   8   8        8.49        4.07      3.11 o 
   5   8   8        1.93       -0.88      3.03 o 
   6   8   8        1.68       -3.49      3.49 o 
  -9   9   8       14.97       12.45      5.34 o 
  -8   9   8        6.11        4.37      4.59 o 
  -7   9   8      273.94      292.75      9.06 o 
  -6   9   8       69.74       62.80      5.10 o 
  -5   9   8        0.56       -1.85      3.86 o 
  -4   9   8      296.21      311.28      8.59 o 
  -3   9   8        0.21       -1.68      2.79 o 
  -2   9   8      379.84      403.49      8.13 o 
  -1   9   8        5.53        2.38      2.46 o 
   0   9   8       71.90       67.07      4.26 o 
   1   9   8       14.07        9.37      3.15 o 
   2   9   8       52.28       37.01      4.01 o 
   3   9   8       55.73       49.93      4.53 o 
   4   9   8       74.75       55.80      4.77 o 
   5   9   8        0.33       -3.47      3.47 o 
   6   9   8        3.29       -3.93      3.93 o 
  -9  10   8       19.78       13.49      7.28 o 
  -8  10   8       76.31       79.40      8.48 o 
  -7  10   8       78.01       97.04      9.76 o 
  -6  10   8       27.40       15.95      4.12 o 
  -5  10   8        5.08        0.59      3.28 o 
  -4  10   8        6.56       10.57      3.15 o 
  -3  10   8       44.68       42.94      4.32 o 
  -2  10   8       26.52       22.82      4.00 o 
  -1  10   8        1.84       -2.31      2.31 o 
   0  10   8       19.05        9.14      2.99 o 
   1  10   8        2.23       -2.65      2.65 o 
   2  10   8      295.28      303.33      8.83 o 
   3  10   8        0.01       -3.18      3.18 o 
   4  10   8        1.01       -1.24      3.25 o 
   5  10   8        2.16        0.48      3.48 o 
  -8  11   8       19.11       16.88      6.30 o 
  -7  11   8       99.93       91.45      6.78 o 
  -6  11   8        0.67        0.66      3.86 o 
  -5  11   8        0.20       -2.78      2.78 o 
  -4  11   8       47.90       44.67      4.65 o 
  -3  11   8        3.93        0.67      3.27 o 
  -2  11   8      222.90      248.27      8.55 o 
  -1  11   8        8.88        3.01      3.14 o 
   0  11   8        7.66       -1.66      2.89 o 
   1  11   8       10.80        3.74      2.87 o 
   2  11   8       21.25       17.57      4.00 o 
   3  11   8        2.16       -2.03      3.22 o 
   4  11   8       22.11       14.41      4.35 o 
   5  11   8       10.06       12.22      3.84 o 
  -8  12   8       16.96       18.93      6.25 o 
  -7  12   8        1.21       -3.45      3.45 o 
  -6  12   8        1.74       -2.56      3.91 o 
  -5  12   8       11.08       10.59      4.79 o 
  -4  12   8       64.73       64.78      6.88 o 
  -3  12   8        8.09       -0.94      3.28 o 
  -2  12   8        0.41       -2.64      3.75 o 
  -1  12   8       13.31        5.67      3.31 o 
   0  12   8      113.42      108.03      6.29 o 
   1  12   8        0.67       -2.86      2.86 o 
   2  12   8        9.68       -1.51      4.51 o 
   3  12   8        0.01       -3.52      3.52 o 
   4  12   8        0.49       -3.72      5.15 o 
  -7  13   8        1.19       -5.98      5.98 o 
  -6  13   8        0.01       -4.54      4.54 o 
  -5  13   8       40.46       50.08      6.59 o 
  -4  13   8       48.03       44.79      5.69 o 
  -3  13   8        8.11        0.71      3.96 o 
  -2  13   8        0.38       -2.73      3.57 o 
  -1  13   8       14.16        8.00      4.02 o 
   0  13   8       25.05       22.41      4.68 o 
   1  13   8        8.51       -1.40      4.64 o 
   2  13   8       25.88       28.92      6.17 o 
   3  13   8       25.06       20.08      4.55 o 
   4  13   8       10.04        0.72      6.61 o 
  -6  14   8        4.66       -2.51      4.81 o 
  -5  14   8        9.75        1.76      7.87 o 
  -4  14   8       24.43       27.34      5.20 o 
  -3  14   8       44.24       50.54      6.64 o 
  -2  14   8        5.44       -1.77      4.37 o 
  -1  14   8        6.27       -1.43      7.44 o 
   0  14   8       65.25       73.90      6.23 o 
   1  14   8       17.63        5.21      4.86 o 
   2  14   8       18.96       13.13      4.78 o 
   3  14   8        1.75       -3.93      4.50 o 
  -5  15   8        0.55       -3.20      4.45 o 
  -4  15   8       28.62       28.28      5.50 o 
  -3  15   8       13.30       12.01      4.70 o 
  -2  15   8        4.47        1.55      5.14 o 
  -1  15   8       32.00       28.50     11.94 o 
   0  15   8        0.01       -0.96      5.47 o 
   1  15   8        4.97       -5.31      5.31 o 
   2  15   8        2.47       -5.91      5.91 o 
  -4  16   8        8.76        5.87      6.34 o 
  -3  16   8       27.02       31.48      7.62 o 
  -2  16   8        5.68        3.99      9.92 o 
  -1  16   8        5.76        9.22     10.67 o 
   0  16   8      145.80      159.41     16.53 o 
 -10   1   9       51.41       50.78      4.97 o 
  -9   1   9       16.48       12.92      3.62 o 
  -8   1   9       14.83        8.43      3.14 o 
  -7   1   9       48.58       43.14      2.56 o 
  -6   1   9        5.32        1.36      1.83 o 
  -5   1   9       13.77       10.99      1.95 o 
  -4   1   9      123.61      118.29      3.95 o 
  -3   1   9      240.32      238.35      5.79 o 
  -2   1   9      583.51      583.46     11.34 o 
  -1   1   9        9.06        8.38      2.38 o 
   0   1   9      541.39      590.35      9.37 o 
   1   1   9      189.01      198.14      5.26 o 
   2   1   9     2698.71     2834.69     25.81 o 
   3   1   9       21.75       21.20      4.38 o 
   4   1   9        5.20        5.02      3.28 o 
   5   1   9        1.15       -3.05      3.23 o 
   6   1   9       14.18        7.00      4.18 o 
 -10   2   9        7.38        6.23      3.20 o 
  -9   2   9        0.86        0.05      3.00 o 
  -8   2   9        0.00       -1.99      2.65 o 
  -7   2   9       54.63       43.72      2.54 o 
  -6   2   9      312.14      319.41      6.71 o 
  -5   2   9       13.54       11.42      2.03 o 
  -4   2   9     1012.05     1125.73     13.17 o 
  -3   2   9      701.43      689.94      8.69 o 
  -2   2   9       46.65       56.65      3.97 o 
  -1   2   9      192.47      203.12      7.86 o 
   0   2   9       49.80       46.00      3.01 o 
   1   2   9      116.80      118.17      3.90 o 
   2   2   9      131.13      150.28     10.86 o 
   3   2   9       40.95       38.47      3.89 o 
   4   2   9       55.83       48.64      4.44 o 
   5   2   9       19.67        9.10      4.75 o 
   6   2   9        0.14       -3.86      3.86 o 
 -10   3   9       49.32       49.78      4.94 o 
  -9   3   9       94.39       89.64      6.47 o 
  -8   3   9       20.25       22.88      2.97 o 
  -7   3   9      536.80      552.15     11.00 o 
  -6   3   9       21.81       25.87      2.79 o 
  -5   3   9      350.08      361.61      7.95 o 
  -4   3   9       17.36       12.88      2.69 o 
  -3   3   9        0.02       -2.03      2.03 o 
  -2   3   9        6.44        5.83      2.24 o 
  -1   3   9      136.63      161.54      7.36 o 
   0   3   9       83.98       82.45      3.67 o 
   1   3   9       10.92        5.01      2.38 o 
   2   3   9        5.78        2.25      2.73 o 
   3   3   9       27.50       22.14      3.37 o 
   4   3   9        0.96       -1.35      3.06 o 
   5   3   9        1.05       -4.01      4.01 o 
   6   3   9       41.78       43.03      5.39 o 
 -10   4   9        3.98        3.28      3.44 o 
  -9   4   9       21.94       15.32      3.74 o 
  -8   4   9       43.99       34.31      3.55 o 
  -7   4   9        5.36       10.77      2.88 o 
  -6   4   9       99.96       73.25      4.07 o 
  -5   4   9      204.73      222.07      6.41 o 
  -4   4   9      184.99      188.94      6.27 o 
  -3   4   9       38.85       43.84      3.54 o 
  -2   4   9       10.95       10.02      2.40 o 
  -1   4   9      378.93      411.56      8.12 o 
   0   4   9      233.31      241.47      5.81 o 
   1   4   9       43.30       37.26      3.33 o 
   2   4   9       11.24        5.10      2.83 o 
   3   4   9        8.81        5.36      3.54 o 
   4   4   9        0.15       -2.83      2.83 o 
   5   4   9       32.78       34.55      4.56 o 
   6   4   9       30.02       17.93      5.04 o 
 -10   5   9        6.51        9.82      4.10 o 
  -9   5   9       30.49       33.29      5.11 o 
  -8   5   9        5.40        3.24      2.80 o 
  -7   5   9      295.46      337.70     10.78 o 
  -6   5   9      362.32      447.21      9.26 o 
  -5   5   9      536.91      588.05     10.82 o 
  -4   5   9      179.30      190.89      6.66 o 
  -3   5   9       44.62       41.03      3.49 o 
  -2   5   9        2.37        2.30      2.24 o 
  -1   5   9        8.08        4.16      2.55 o 
   0   5   9      128.34      126.36      5.06 o 
   1   5   9        0.02       -2.30      2.30 o 
   2   5   9      151.26      160.17      5.77 o 
   3   5   9        2.59       -2.80      2.80 o 
   4   5   9       10.12        7.34      5.35 o 
   5   5   9        3.63        5.90      3.54 o 
   6   5   9        2.17        0.57      4.16 o 
 -10   6   9       17.22       29.38      6.41 o 
  -9   6   9       51.85       59.68      6.93 o 
  -8   6   9       26.38       24.27      4.33 o 
  -7   6   9      263.12      278.14      7.50 o 
  -6   6   9      854.22      914.25     15.42 o 
  -5   6   9       22.44       25.75      3.49 o 
  -4   6   9      346.40      348.19      9.56 o 
  -3   6   9        2.39       -1.59      2.63 o 
  -2   6   9       92.40       95.33      4.62 o 
  -1   6   9       51.43       52.79      3.99 o 
   0   6   9       12.73        6.66      2.78 o 
   1   6   9        6.93        0.04      2.53 o 
   2   6   9      290.92      303.41      7.61 o 
   3   6   9        8.56        3.05      3.74 o 
   4   6   9       49.06       42.93      4.37 o 
   5   6   9       22.01       15.76      4.27 o 
   6   6   9        8.78        4.65      4.52 o 
  -9   7   9       36.34       26.19      5.73 o 
  -8   7   9      158.53      172.16     10.06 o 
  -7   7   9       11.53       17.74      3.45 o 
  -6   7   9      215.76      246.01      9.00 o 
  -5   7   9       96.32       75.27      5.96 o 
  -4   7   9       67.59       86.44      6.25 o 
  -3   7   9        0.00       -1.98      2.85 o 
  -2   7   9        6.21        2.12      2.57 o 
  -1   7   9        3.25       -2.18      2.33 o 
   0   7   9       82.99       79.00      4.54 o 
   1   7   9       85.40      103.10      5.39 o 
   2   7   9       16.52        9.12      3.36 o 
   3   7   9       65.19       56.12      5.08 o 
   4   7   9        6.06       -3.01      3.16 o 
   5   7   9        0.54       -2.11      3.40 o 
  -9   8   9        0.22       -0.30      4.94 o 
  -8   8   9      111.10      125.10     18.19 o 
  -7   8   9       18.20       23.09      5.34 o 
  -6   8   9      165.22      149.18      9.74 o 
  -5   8   9       23.02       13.90      4.08 o 
  -4   8   9      464.80      510.41     12.15 o 
  -3   8   9      229.55      226.12      8.80 o 
  -2   8   9      125.00      135.17      7.05 o 
  -1   8   9      270.62      260.09      6.74 o 
   0   8   9        2.73       -1.10      2.99 o 
   1   8   9      234.03      219.14      8.19 o 
   2   8   9       21.20       14.63      3.35 o 
   3   8   9        0.00       -3.51      3.51 o 
   4   8   9      129.23      134.05      6.64 o 
   5   8   9       35.70       45.07      6.06 o 
  -9   9   9        7.58        3.89      5.64 o 
  -8   9   9        1.71        4.01      5.76 o 
  -7   9   9       97.55       89.10      6.23 o 
  -6   9   9      164.01      159.78      9.72 o 
  -5   9   9       35.47       40.95      5.31 o 
  -4   9   9      144.99      145.87     12.89 o 
  -3   9   9       45.73       45.71      6.96 o 
  -2   9   9       42.18       40.95      4.62 o 
  -1   9   9        0.90       -2.86      2.86 o 
   0   9   9        0.00       -2.46      2.46 o 
   1   9   9       22.06       13.99      3.60 o 
   2   9   9      279.60      253.34     13.07 o 
   3   9   9        4.06       -2.51      3.11 o 
   4   9   9        6.79        2.43      3.38 o 
   5   9   9        1.96       -1.09      3.72 o 
  -8  10   9       30.23       23.01      8.03 o 
  -7  10   9        0.24       -1.92      4.10 o 
  -6  10   9        1.68       -1.50      3.68 o 
  -5  10   9       94.73       97.63      9.60 o 
  -4  10   9        0.07       -4.68      5.55 o 
  -3  10   9      620.48      677.95     15.26 o 
  -2  10   9        6.98        3.80      4.15 o 
  -1  10   9        1.07       -2.27      2.82 o 
   0  10   9        6.65       -2.55      2.86 o 
   1  10   9       27.61       23.45      3.80 o 
   2  10   9        8.13        5.90      3.81 o 
   3  10   9        0.03       -3.59      3.59 o 
   4  10   9       22.76       21.99      4.17 o 
  -8  11   9        1.04        4.07      6.08 o 
  -7  11   9       41.43       51.82      6.52 o 
  -6  11   9        7.97        9.22      4.40 o 
  -5  11   9        0.11       -0.37      7.32 o 
  -4  11   9        0.07       -4.09      4.09 o 
  -3  11   9       17.62       15.61      5.97 o 
  -2  11   9       43.11       34.77      6.24 o 
  -1  11   9        0.02       -3.49      3.49 o 
   0  11   9       30.26       21.56      5.83 o 
   1  11   9        3.61       -3.07      3.07 o 
   2  11   9       72.94       58.89      5.46 o 
   3  11   9       50.49       52.85      5.71 o 
   4  11   9        9.98        3.97      4.74 o 
  -7  12   9        0.24       -0.18      4.51 o 
  -6  12   9        3.29        1.19      4.08 o 
  -5  12   9        0.14       -2.35      3.97 o 
  -4  12   9        1.08       -1.13      4.10 o 
  -3  12   9       82.86       75.68      9.42 o 
  -2  12   9       24.96       25.89      6.08 o 
  -1  12   9       10.70        1.45      4.94 o 
   0  12   9       46.63       33.87      7.10 o 
   1  12   9        0.59       -3.65      3.65 o 
   2  12   9       16.79       11.09      7.03 o 
   3  12   9        0.59       -5.75      5.75 o 
  -6  13   9        1.84        5.35      4.54 o 
  -5  13   9       12.87        9.24      7.19 o 
  -4  13   9       13.72       18.06      5.61 o 
  -3  13   9        0.22       -4.63      4.63 o 
  -2  13   9        3.77       -0.31      4.42 o 
  -1  13   9        6.69        1.56      6.29 o 
   0  13   9       25.69       21.49      6.75 o 
   1  13   9        0.03       -4.89      4.89 o 
   2  13   9       21.46        7.28      6.63 o 
  -5  14   9        8.28        9.37      5.45 o 
  -4  14   9        0.01       -4.37      4.37 o 
  -3  14   9        4.30       -1.20      7.47 o 
  -2  14   9       39.32       35.94     11.10 o 
  -1  14   9       14.97       -0.37     10.85 o 
   0  14   9        0.77       -4.72      4.72 o 
   1  14   9       19.25        7.41      4.97 o 
  -4  15   9        8.42       11.48      5.82 o 
  -3  15   9       20.93        7.13     12.76 o 
  -2  15   9        0.71        5.48      5.81 o 
  -1  15   9        5.13       -3.08      8.69 o 
   0  15   9        0.11        0.47      5.88 o 
 -10   0  10        0.62        8.08      6.39 o 
  -9   0  10       62.01       54.95     10.95 o 
  -8   0  10      109.67       91.94     13.03 o 
  -7   0  10      137.29      117.33      7.21 o 
  -6   0  10      163.51      188.51     12.06 o 
  -5   0  10      157.32      139.82     13.82 o 
  -4   0  10     1295.26     1412.11     31.45 o 
  -3   0  10       68.41       71.85      6.08 o 
  -2   0  10      585.66      639.46     16.35 o 
  -1   0  10      196.54      195.32      8.23 o 
   0   0  10      573.47      606.68     14.65 o 
   1   0  10      250.18      252.66     10.78 o 
   2   0  10      883.31     1017.85     20.59 o 
   3   0  10       43.74       29.32      8.74 o 
   4   0  10       12.32        7.22      6.23 o 
   5   0  10       70.03       74.07     11.06 o 
 -10   1  10       11.91       12.54      5.67 o 
  -9   1  10       54.93       39.99      6.81 o 
  -8   1  10        2.78        2.27      3.85 o 
  -7   1  10       14.09       16.81      2.79 o 
  -6   1  10        1.48       -1.01      2.51 o 
  -5   1  10      146.49      150.60      8.51 o 
  -4   1  10        0.63        0.88      2.74 o 
  -3   1  10       90.64       96.55      6.52 o 
  -2   1  10      560.19      601.65     11.28 o 
  -1   1  10       41.00       40.56      3.67 o 
   0   1  10      218.40      216.69      6.56 o 
   1   1  10      129.14      128.14      5.70 o 
   2   1  10        8.11       13.30      3.32 o 
   3   1  10       62.81       68.35      6.63 o 
   4   1  10       13.21        3.77      7.48 o 
   5   1  10        6.47        1.42      3.97 o 
 -10   2  10       18.15        9.35      4.11 o 
  -9   2  10       13.69       13.62      5.26 o 
  -8   2  10        4.64        4.21      4.00 o 
  -7   2  10        6.50        7.74      2.54 o 
  -6   2  10       41.65       36.89      3.93 o 
  -5   2  10      113.71      119.14      7.06 o 
  -4   2  10        0.13       -1.47      2.92 o 
  -3   2  10       73.02       61.85      5.27 o 
  -2   2  10      232.68      251.42      8.40 o 
  -1   2  10      101.67      102.19      6.03 o 
   0   2  10      677.31      745.50     12.22 o 
   1   2  10       76.59       84.25      4.94 o 
   2   2  10      148.66      134.36      6.27 o 
   3   2  10        0.23       -3.82      3.82 o 
   4   2  10        0.36       -4.81      5.07 o 
   5   2  10        0.00       -3.72      3.72 o 
 -10   3  10        1.06        7.55      4.28 o 
  -9   3  10       66.55       56.17      7.98 o 
  -8   3  10       78.32       78.77      8.66 o 
  -7   3  10       20.54       18.92      2.88 o 
  -6   3  10       12.16       10.23      3.05 o 
  -5   3  10      108.74      118.60      6.25 o 
  -4   3  10      793.61      882.32     16.51 o 
  -3   3  10      306.38      335.22      8.24 o 
  -2   3  10      202.99      205.52      7.80 o 
  -1   3  10      167.75      189.45      7.30 o 
   0   3  10     1044.54     1163.23     14.84 o 
   1   3  10       50.74       60.17      4.82 o 
   2   3  10       26.89       17.18      3.80 o 
   3   3  10      149.40      167.98      7.27 o 
   4   3  10       92.93      106.99      6.59 o 
   5   3  10        7.52        4.45      4.54 o 
 -10   4  10        6.28       17.42      5.60 o 
  -9   4  10       11.31       16.03      6.61 o 
  -8   4  10       89.43       98.84      7.43 o 
  -7   4  10        4.53        1.23      2.27 o 
  -6   4  10       25.63       32.80      3.92 o 
  -5   4  10      305.66      289.76      8.96 o 
  -4   4  10      278.12      319.36      9.83 o 
  -3   4  10        0.00       -2.84      2.84 o 
  -2   4  10        4.78        2.32      2.62 o 
  -1   4  10      161.04      167.75      8.00 o 
   0   4  10      809.72      842.46     12.90 o 
   1   4  10      209.45      233.50      8.96 o 
   2   4  10       15.94        8.14      3.79 o 
   3   4  10        5.74       -3.73      5.77 o 
   4   4  10       55.21       54.53      9.03 o 
   5   4  10        2.88       -1.24      6.07 o 
  -9   5  10        2.44        6.97      5.79 o 
  -8   5  10        5.76        6.84      3.98 o 
  -7   5  10        0.12        3.35      4.22 o 
  -6   5  10        2.55        0.20      2.90 o 
  -5   5  10      128.93      105.06     10.53 o 
  -4   5  10      239.08      265.89     10.24 o 
  -3   5  10       14.31        8.01      3.59 o 
  -2   5  10        0.97       -2.42      2.42 o 
  -1   5  10      432.66      472.96      9.84 o 
   0   5  10       82.64       62.49      4.76 o 
   1   5  10      467.68      530.16     10.51 o 
   2   5  10       10.36        3.25      3.76 o 
   3   5  10        3.34        3.13      5.29 o 
   4   5  10        5.97        5.56      5.31 o 
   5   5  10        3.25       -1.62      4.27 o 
  -9   6  10       75.02       63.95     10.20 o 
  -8   6  10        2.95        2.45      3.87 o 
  -7   6  10       66.31       71.27      7.41 o 
  -6   6  10      123.26      112.98      6.86 o 
  -5   6  10      160.73      179.68      8.26 o 
  -4   6  10      135.86      135.17      7.80 o 
  -3   6  10      169.74      171.14      9.30 o 
  -2   6  10      253.61      261.55      7.21 o 
  -1   6  10        1.35       -2.30      2.78 o 
   0   6  10      168.43      152.12      7.19 o 
   1   6  10      246.96      284.15      8.83 o 
   2   6  10      100.42      108.40      5.96 o 
   3   6  10        8.22        2.09      4.83 o 
   4   6  10        8.85       13.52      4.72 o 
   5   6  10        3.25        0.80      4.44 o 
  -9   7  10        7.93        1.78      5.76 o 
  -8   7  10        0.24        3.66      5.45 o 
  -7   7  10       76.16       78.35      8.00 o 
  -6   7  10       31.05       26.17      4.49 o 
  -5   7  10       36.56       28.70      5.32 o 
  -4   7  10        2.15        5.48      3.91 o 
  -3   7  10        0.07       -1.44      3.47 o 
  -2   7  10      125.14      115.73      6.45 o 
  -1   7  10       85.34       73.13      4.85 o 
   0   7  10      563.74      607.34     12.02 o 
   1   7  10       60.11       57.89      5.92 o 
   2   7  10        5.24        3.30      5.26 o 
   3   7  10       15.66       18.54      5.39 o 
   4   7  10        0.55       -3.62      3.62 o 
  -9   8  10       56.16       38.45      8.13 o 
  -8   8  10        0.56        0.77      4.57 o 
  -7   8  10      103.37      103.27      9.03 o 
  -6   8  10        3.59        1.07      3.18 o 
  -5   8  10       31.97       30.81      5.06 o 
  -4   8  10      374.49      404.04     12.97 o 
  -3   8  10        0.47       -3.27      3.27 o 
  -2   8  10       47.74       36.83      5.03 o 
  -1   8  10       20.89       12.14      3.44 o 
   0   8  10        0.01       -3.33      3.33 o 
   1   8  10        0.46       -3.34      4.12 o 
   2   8  10        0.76       -5.25      5.25 o 
   3   8  10        1.41       -0.63      4.70 o 
   4   8  10       56.77       71.30      5.94 o 
  -8   9  10        2.76        7.08      5.86 o 
  -7   9  10       61.94       53.31      9.53 o 
  -6   9  10        5.97        2.91      4.53 o 
  -5   9  10        5.02        5.20      3.83 o 
  -4   9  10       12.15        7.23      4.50 o 
  -3   9  10       11.27        2.13      3.81 o 
  -2   9  10        4.99       -4.38      4.38 o 
  -1   9  10       65.95       54.74      5.92 o 
   0   9  10       10.27        7.25      3.69 o 
   1   9  10        2.64       -3.10      3.10 o 
   2   9  10       12.46        8.92      4.07 o 
   3   9  10       12.13        5.54      3.89 o 
   4   9  10        1.56       -3.92      3.92 o 
  -8  10  10       13.76       12.02      6.32 o 
  -7  10  10        0.65       -0.53      4.97 o 
  -6  10  10       42.37       58.24      6.30 o 
  -5  10  10       35.66       30.68      7.83 o 
  -4  10  10       10.38        6.08      6.02 o 
  -3  10  10       17.44       18.98      5.41 o 
  -2  10  10        5.45       -4.47      5.65 o 
  -1  10  10       15.78        7.62      7.07 o 
   0  10  10        4.82       -4.35      5.07 o 
   1  10  10        3.35       -6.25      8.00 o 
   2  10  10       10.24       -2.08      5.18 o 
   3  10  10       85.26      115.50     12.56 o 
  -7  11  10        5.46        3.61      5.65 o 
  -6  11  10       21.70       22.31      7.76 o 
  -5  11  10        1.11        3.26      4.50 o 
  -4  11  10        5.95       -0.21      6.24 o 
  -3  11  10       11.95        2.72      7.05 o 
  -2  11  10       38.89       30.35      6.54 o 
  -1  11  10       14.32        5.39      8.75 o 
   0  11  10      100.68      100.19     12.09 o 
   1  11  10        2.75       -5.01      5.01 o 
   2  11  10       40.76       34.33      7.77 o 
   3  11  10       10.77        3.79      6.24 o 
  -6  12  10       19.30       23.63      5.72 o 
  -5  12  10       20.95       23.15      7.37 o 
  -4  12  10      207.25      239.57     20.18 o 
  -3  12  10        0.06       -3.08      5.16 o 
  -2  12  10       70.46       84.24      9.42 o 
  -1  12  10       36.74       31.88      5.95 o 
   0  12  10        1.78       -2.59      6.04 o 
   1  12  10        5.91       -4.61      5.21 o 
   2  12  10        1.01       -3.14      6.98 o 
  -5  13  10        2.10        2.78      5.07 o 
  -4  13  10        4.87        2.51      6.36 o 
  -3  13  10       18.06        9.10     10.20 o 
  -2  13  10        8.81       -0.48      5.14 o 
  -1  13  10       44.54       40.50     16.71 o 
   0  13  10        2.04       -5.51      5.51 o 
   1  13  10        0.03       -5.31      5.31 o 
  -4  14  10        3.14        0.04      9.37 o 
  -3  14  10       31.32       31.69     12.30 o 
  -2  14  10       20.35       15.03     16.38 o 
  -1  14  10       10.60       -0.33      6.20 o 
  -9   1  11       15.74       16.93      5.56 o 
  -8   1  11       21.65       18.18      5.56 o 
  -7   1  11        0.00       -0.46      2.62 o 
  -6   1  11       32.21       27.34      3.87 o 
  -5   1  11        7.84       10.33      3.54 o 
  -4   1  11        2.70       -3.38      3.38 o 
  -3   1  11      629.92      665.02     15.32 o 
  -2   1  11       77.24       92.27      6.44 o 
  -1   1  11      554.20      615.15     11.35 o 
   0   1  11       46.14       48.89      4.13 o 
   1   1  11        1.24       -2.87      2.87 o 
   2   1  11        4.92        0.66      4.12 o 
   3   1  11       90.19      108.20      8.89 o 
   4   1  11       10.46       13.09      7.20 o 
  -9   2  11       19.05       20.31      5.93 o 
  -8   2  11       28.81       37.58      7.04 o 
  -7   2  11        8.17        3.20      2.73 o 
  -6   2  11      143.86      136.88      6.80 o 
  -5   2  11       19.92       21.95      3.83 o 
  -4   2  11       26.36       15.41      3.83 o 
  -3   2  11       17.56       16.22      4.25 o 
  -2   2  11      127.53      121.93      8.66 o 
  -1   2  11      143.84      164.44      9.84 o 
   0   2  11      331.07      367.04      8.60 o 
   1   2  11      104.97      105.02      5.91 o 
   2   2  11       25.08       17.66      6.87 o 
   3   2  11        9.16        1.33      6.33 o 
   4   2  11       10.93        2.18      6.36 o 
  -9   3  11       24.26       28.49      8.18 o 
  -8   3  11       46.74       38.78      8.24 o 
  -7   3  11       17.74       14.39      3.40 o 
  -6   3  11       75.31       66.99      5.07 o 
  -5   3  11       32.79       31.64      4.26 o 
  -4   3  11      240.24      249.79      9.50 o 
  -3   3  11       22.12       21.41      4.58 o 
  -2   3  11      241.52      235.87     12.29 o 
  -1   3  11        0.43       -0.51      3.29 o 
   0   3  11        1.85        1.61      3.01 o 
   1   3  11       57.22       58.75      4.81 o 
   2   3  11      352.38      381.34     18.59 o 
   3   3  11        8.79        5.52      4.25 o 
   4   3  11       16.09        5.73      6.65 o 
  -9   4  11        0.73       -4.49      5.74 o 
  -8   4  11      103.33      120.77      8.65 o 
  -7   4  11       24.82       27.88      5.58 o 
  -6   4  11       13.13       11.94      3.85 o 
  -5   4  11        4.88        5.00      3.70 o 
  -4   4  11      118.30      140.70     11.15 o 
  -3   4  11        8.18        3.97      4.01 o 
  -2   4  11       18.23       10.80      4.22 o 
  -1   4  11       77.67       91.09      6.55 o 
   0   4  11      331.72      373.65      9.80 o 
   1   4  11        4.12        4.17      3.88 o 
   2   4  11       12.09        6.14      7.49 o 
   3   4  11        9.15        4.55      4.66 o 
   4   4  11        8.99        5.91      4.58 o 
  -9   5  11       26.82       23.30      7.87 o 
  -8   5  11       51.14       52.73      6.62 o 
  -7   5  11       10.08       11.50      4.73 o 
  -6   5  11      514.60      560.00     14.07 o 
  -5   5  11       91.84       93.51      6.83 o 
  -4   5  11       14.21        5.33      4.01 o 
  -3   5  11        0.26       -3.76      3.81 o 
  -2   5  11      116.08      118.37     10.28 o 
  -1   5  11        0.05       -3.92      3.92 o 
   0   5  11       11.47        9.89      3.53 o 
   1   5  11       73.20       89.14      5.60 o 
   2   5  11      186.54      212.41     10.99 o 
   3   5  11       22.70        9.14      9.14 o 
   4   5  11        5.38        0.93      4.22 o 
  -9   6  11        0.00       -7.91      9.95 o 
  -8   6  11        0.90        0.99      4.15 o 
  -7   6  11        7.81        5.60      5.12 o 
  -6   6  11      114.79      129.99      7.46 o 
  -5   6  11        0.40        4.35      3.58 o 
  -4   6  11        0.33       -3.38      3.73 o 
  -3   6  11       12.17        2.77      4.26 o 
  -2   6  11        9.24       11.89      3.60 o 
  -1   6  11        3.43        0.21      3.39 o 
   0   6  11      160.62      159.04      9.41 o 
   1   6  11      302.45      317.29     13.02 o 
   2   6  11      105.14      113.23      8.35 o 
   3   6  11       89.20       90.08     12.24 o 
   4   6  11        0.08       -2.52      4.60 o 
  -8   7  11        4.54        3.57      4.85 o 
  -7   7  11        2.79        2.81      4.47 o 
  -6   7  11        2.42       -1.47      3.48 o 
  -5   7  11       22.02       24.82      5.11 o 
  -4   7  11        0.10       -3.60      3.60 o 
  -3   7  11       43.60       27.23      5.44 o 
  -2   7  11       32.09       20.56      4.91 o 
  -1   7  11       34.57       23.46      7.76 o 
   0   7  11      167.21      162.32      8.69 o 
   1   7  11        0.00       -3.33      3.33 o 
   2   7  11        4.24        0.43      4.90 o 
   3   7  11       30.01       30.22      7.89 o 
  -8   8  11        0.25       -4.94      4.97 o 
  -7   8  11       12.90        9.91      6.60 o 
  -6   8  11        7.43        5.52      4.08 o 
  -5   8  11       13.30       13.41      4.74 o 
  -4   8  11       16.55        7.58      5.78 o 
  -3   8  11        6.02       -2.85      4.97 o 
  -2   8  11       54.75       44.66      5.76 o 
  -1   8  11        9.31        1.13      5.83 o 
   0   8  11      234.92      247.43     15.70 o 
   1   8  11      128.40      121.77      7.13 o 
   2   8  11       12.42        9.43      7.74 o 
   3   8  11       60.58       69.06      7.30 o 
  -7   9  11        2.70       -0.10      5.30 o 
  -6   9  11       57.91       50.24      6.14 o 
  -5   9  11       10.30       11.97      6.42 o 
  -4   9  11        0.03       -6.38      6.38 o 
  -3   9  11        2.04       -4.72      6.44 o 
  -2   9  11        5.40        2.54      4.90 o 
  -1   9  11       64.03       62.39      7.45 o 
   0   9  11       21.49       10.76      7.28 o 
   1   9  11       25.19       20.14      5.54 o 
   2   9  11      180.99      182.81     13.06 o 
  -7  10  11       36.10       28.03      8.91 o 
  -6  10  11        0.67       -0.84      4.12 o 
  -5  10  11        7.24       -0.95      7.47 o 
  -4  10  11        0.32       -5.79      5.79 o 
  -3  10  11        0.03       -4.42      4.42 o 
  -2  10  11      110.67      103.58     12.57 o 
  -1  10  11       18.73        7.43      8.87 o 
   0  10  11        0.00       -4.36      4.36 o 
   1  10  11        1.78       -3.16      4.68 o 
   2  10  11       59.97       68.85     11.54 o 
  -6  11  11       14.30       17.45      5.56 o 
  -5  11  11        3.51       -2.26      4.39 o 
  -4  11  11       23.70       25.91      6.24 o 
  -3  11  11       87.92       94.64      8.81 o 
  -2  11  11        5.16       -6.83      6.83 o 
  -1  11  11       48.93       28.01     10.06 o 
   0  11  11       18.73        9.26      8.94 o 
   1  11  11        1.55       -8.03      8.03 o 
  -5  12  11       21.96       20.66      8.89 o 
  -4  12  11        0.74       -0.40      8.34 o 
  -3  12  11        1.71       -6.09      7.27 o 
  -2  12  11        0.09       -5.73      5.73 o 
  -1  12  11       17.03       11.88     11.94 o 
   0  12  11        1.55      -10.28     10.28 o 
  -9   0  12       73.86       68.29     16.96 o 
  -8   0  12        1.03       -4.04      5.43 o 
  -7   0  12       21.63       25.63      5.65 o 
  -6   0  12      107.23      136.97     14.32 o 
  -5   0  12        4.78       -0.22      5.08 o 
  -4   0  12        3.45       -1.04      5.39 o 
  -3   0  12        7.03        2.02      7.09 o 
  -2   0  12       39.11       12.38      6.62 o 
  -1   0  12       83.41       86.48     12.34 o 
   0   0  12       59.09       45.28      6.12 o 
   1   0  12       45.75       41.01      6.84 o 
   2   0  12       23.97       20.90     16.74 o 
   3   0  12        4.68        5.14      6.25 o 
  -9   1  12        3.10        8.82     10.85 o 
  -8   1  12       49.01       42.80      7.33 o 
  -7   1  12       31.28       22.73      3.89 o 
  -6   1  12       85.23       89.32      6.11 o 
  -5   1  12       73.07       78.80      5.95 o 
  -4   1  12      118.53      133.37     10.54 o 
  -3   1  12       11.92        1.40      5.05 o 
  -2   1  12       93.46       93.02     10.28 o 
  -1   1  12        0.03       -1.96      3.19 o 
   0   1  12       24.14       12.03      4.54 o 
   1   1  12        9.23        1.11      5.68 o 
   2   1  12        9.52        7.01      5.83 o 
   3   1  12       24.69       22.47      5.28 o 
  -8   2  12       19.03       28.32      8.59 o 
  -7   2  12        7.30        8.93      3.64 o 
  -6   2  12        7.85        9.69      4.10 o 
  -5   2  12        2.81       -1.34      3.76 o 
  -4   2  12        0.42       -3.79      3.79 o 
  -3   2  12        7.68       -2.04      5.56 o 
  -2   2  12        5.19       -5.33      5.33 o 
  -1   2  12       98.98      109.41      6.76 o 
   0   2  12       44.06       51.14      4.48 o 
   1   2  12        0.02       -4.45      4.45 o 
   2   2  12        0.04       -3.67      3.67 o 
   3   2  12        2.41       -3.09      5.04 o 
  -8   3  12       79.11       83.93     12.14 o 
  -7   3  12       60.91       63.80      7.15 o 
  -6   3  12        8.41        6.18      3.83 o 
  -5   3  12        5.94        1.88      3.86 o 
  -4   3  12        1.86       -4.10      4.10 o 
  -3   3  12       79.77       86.87      7.52 o 
  -2   3  12       16.22       10.05      5.32 o 
  -1   3  12      140.82      132.08      9.73 o 
   0   3  12      461.14      529.09     11.03 o 
   1   3  12        0.76       -4.64      4.64 o 
   2   3  12       21.48       18.23      8.18 o 
   3   3  12       17.10       12.03      7.07 o 
  -8   4  12       40.45       44.19      9.34 o 
  -7   4  12       47.39       50.11      6.67 o 
  -6   4  12        1.99       -0.69      3.51 o 
  -5   4  12        0.86       -3.92      3.92 o 
  -4   4  12       33.66       24.37      5.49 o 
  -3   4  12       18.81       11.74      6.24 o 
  -2   4  12      514.53      589.02     17.15 o 
  -1   4  12        4.44        2.03      6.02 o 
   0   4  12       50.91       52.69      6.96 o 
   1   4  12      144.85      142.03     10.43 o 
   2   4  12        0.13       -4.83      4.86 o 
   3   4  12        8.29       -0.57      4.32 o 
  -8   5  12        2.61       12.65      5.27 o 
  -7   5  12        0.05        0.60      4.46 o 
  -6   5  12        0.29        1.37      3.64 o 
  -5   5  12        1.91       -1.93      4.14 o 
  -4   5  12       59.47       52.25      6.40 o 
  -3   5  12        2.36       -1.85      4.13 o 
  -2   5  12       31.30       27.14      6.49 o 
  -1   5  12        5.94        4.69      4.33 o 
   0   5  12       36.23       26.65      7.05 o 
   1   5  12        8.85        2.50      6.41 o 
   2   5  12       69.71       75.47      7.52 o 
   3   5  12        7.76       10.75      7.01 o 
  -8   6  12        0.01        3.48      5.47 o 
  -7   6  12        2.38        6.74      5.50 o 
  -6   6  12       66.49       71.22      6.58 o 
  -5   6  12       30.62       23.41      5.35 o 
  -4   6  12       21.91       15.07      5.24 o 
  -3   6  12       50.16       41.93      7.79 o 
  -2   6  12      137.36      133.40      9.70 o 
  -1   6  12       17.68       15.08      6.06 o 
   0   6  12        0.83       -6.20      6.20 o 
   1   6  12       26.16       16.49      7.07 o 
   2   6  12        8.30        6.83      4.44 o 
  -7   7  12        7.88        8.64      5.29 o 
  -6   7  12        1.14       -3.72      3.72 o 
  -5   7  12       25.41       15.42      6.30 o 
  -4   7  12        2.95       -0.37      5.05 o 
  -3   7  12        0.16       -5.99      6.61 o 
  -2   7  12       62.77       61.36      9.15 o 
  -1   7  12       14.70        4.47     10.80 o 
   0   7  12       29.94       32.87     10.58 o 
   1   7  12        5.36       -6.16      7.73 o 
   2   7  12       46.32       23.98     12.88 o 
  -7   8  12        1.08       -5.53      7.18 o 
  -6   8  12       27.66       23.96      5.73 o 
  -5   8  12        1.16       -3.99      3.99 o 
  -4   8  12       11.34        4.61      9.15 o 
  -3   8  12        1.59       -8.56      8.56 o 
  -2   8  12        0.25       -0.50      8.03 o 
  -1   8  12       23.02       14.51      7.41 o 
   0   8  12       36.11       31.47     13.48 o 
   1   8  12        7.68        1.92      7.09 o 
  -6   9  12        6.32       -4.27      4.38 o 
  -5   9  12        9.42       -0.12      7.43 o 
  -4   9  12       28.83       31.58      9.89 o 
  -3   9  12        3.71       -4.60      6.77 o 
  -2   9  12        0.77       -8.05      9.99 o 
  -1   9  12        0.50       -4.96      6.31 o 
   0   9  12        9.55        6.85      7.05 o 
   1   9  12        0.94       -3.23      5.79 o 
  -5  10  12        0.31       -4.65      4.65 o 
  -4  10  12       20.88       18.01      6.37 o 
  -3  10  12        0.92       -4.70      4.70 o 
  -2  10  12        1.50       -3.08      5.82 o 
  -1  10  12        6.18        7.70      7.55 o 
   0  10  12       13.40       -0.58     11.62 o 
  -3  11  12        0.36       -7.98      8.54 o 
  -2  11  12        0.88       -7.91      7.91 o 
  -7   1  13       30.17       32.70      5.02 o 
  -6   1  13       15.53        9.32      4.38 o 
  -5   1  13       12.35        7.90      6.02 o 
  -4   1  13       35.06       39.28      7.82 o 
  -3   1  13       16.40        4.95      5.59 o 
  -2   1  13      152.60      176.24     13.80 o 
  -1   1  13       11.08       -4.37      9.81 o 
   0   1  13       11.99        8.88      5.87 o 
   1   1  13        4.58        1.29      3.62 o 
   2   1  13        0.11       -3.37      3.37 o 
  -7   2  13      103.10      129.43      9.76 o 
  -6   2  13        2.29       -3.54      3.54 o 
  -5   2  13        1.70       -4.24      4.46 o 
  -4   2  13        3.41       -4.03      4.03 o 
  -3   2  13       24.30       21.59      6.95 o 
  -2   2  13        0.24       -0.52      5.64 o 
  -1   2  13        4.21       -6.42      9.22 o 
   0   2  13       13.83        7.68      3.57 o 
   1   2  13        0.30       -2.16      3.65 o 
   2   2  13       32.77       36.86     15.83 o 
  -7   3  13       18.50       11.51      5.61 o 
  -6   3  13        5.07        4.91      4.24 o 
  -5   3  13       50.63       47.11      6.26 o 
  -4   3  13       32.04       19.55      6.68 o 
  -3   3  13       14.16        8.84      6.78 o 
  -2   3  13      149.21      177.30     20.99 o 
  -1   3  13        0.37       -3.22      6.77 o 
   0   3  13        6.02       -5.61      7.58 o 
   1   3  13        0.75       -3.08      4.19 o 
  -7   4  13       16.85       15.40      5.29 o 
  -6   4  13        1.61       -2.60      4.49 o 
  -5   4  13        1.02       -2.84      4.56 o 
  -4   4  13        8.69        2.88      5.05 o 
  -3   4  13       28.83       25.46      6.45 o 
  -2   4  13        7.27        8.73      6.21 o 
  -1   4  13       10.26       10.85      8.73 o 
   0   4  13        0.51       -4.08      8.22 o 
   1   4  13       13.12        3.10      6.06 o 
  -7   5  13       39.34       39.23      8.56 o 
  -6   5  13        9.57        4.67      4.29 o 
  -5   5  13        4.95       -2.21      4.22 o 
  -4   5  13      150.03      166.53     11.38 o 
  -3   5  13       39.24       37.98     10.06 o 
  -2   5  13      389.19      448.11     37.61 o 
  -1   5  13       64.77       70.42     12.20 o 
   0   5  13        1.30       -2.47      5.71 o 
   1   5  13        1.61       -4.70      5.54 o 
  -6   6  13        2.65        1.92      4.62 o 
  -5   6  13       25.59       23.24      7.44 o 
  -4   6  13        0.79       -5.85      5.85 o 
  -3   6  13        1.43        2.34      5.72 o 
  -2   6  13       71.40       83.12     13.31 o 
  -1   6  13        7.69        7.60      7.53 o 
   0   6  13        6.27       -7.89      8.25 o 
  -6   7  13        3.13        8.82      8.37 o 
  -5   7  13       10.22        5.27      5.16 o 
  -4   7  13       60.37       66.27      7.45 o 
  -3   7  13        0.47       -1.55      5.87 o 
  -2   7  13      104.48      117.11     22.68 o 
  -1   7  13        9.56       -4.17     10.74 o 
   0   7  13       23.45       22.43      9.40 o 
  -5   8  13       17.96       16.90      6.90 o 
  -4   8  13       12.25        2.17     11.86 o 
  -3   8  13       25.02       12.56     15.02 o 
  -2   8  13        9.00       12.14      9.42 o 
  -1   8  13        6.75        0.78     14.85 o 
  -6   0  14       38.33       47.48     11.53 o 
  -5   0  14        1.46        4.79      7.50 o 
  -4   0  14       57.97       59.57     11.60 o 
  -3   0  14       39.47       46.12     27.13 o 
  -2   0  14       23.70       19.56      9.38 o 
  -1   0  14       81.00       91.16     27.81 o 
  -6   1  14        3.54        4.87      5.75 o 
  -5   1  14        1.49       -4.29      4.29 o 
  -4   1  14       72.49       72.18     16.96 o 
  -3   1  14       16.38       -1.00      6.19 o 
  -2   1  14       25.63       22.77      7.96 o 
  -1   1  14        0.26       -6.63     13.93 o 
  -5   2  14        0.80       -5.13      5.13 o 
  -4   2  14       25.25       40.91      7.40 o 
  -3   2  14       13.90       -5.55      7.80 o 
  -2   2  14      104.76      112.94     20.23 o 
  -1   2  14       33.90       12.58     17.49 o 
  -5   3  14        9.08       -4.01      5.35 o 
  -4   3  14        9.79        5.24      8.31 o 
  -3   3  14       16.74       -0.36      8.17 o 
  -2   3  14       44.24       37.42     15.95 o 
  -1   3  14       24.17       10.51     14.30 o 
  -5   4  14       50.64       42.37      8.70 o 
  -4   4  14       11.78       -3.36      8.72 o 
  -3   4  14        1.31       -7.68      9.86 o 
  -2   4  14       34.39       11.21     10.59 o 
  -4   5  14       53.47       67.83     14.92 o 
  -3   5  14        9.63       10.55      7.99 o 
                                                 
